# Supplementary material for: The Global Distribution and Drivers of Alien Bird Species Richness
Source: PLoS Biol. 2017 Jan 12;15(1):e2000942. doi: 10.1371/journal.pbio.2000942 (PMC5230740; doi:10.1371/journal.pbio.2000942)
Supplement: S1 Data — (XLSX) [file pbio.2000942.s014.xlsx]

## Sheet: SX Data
Time period	Unique species x country introductions
1500-1525	5
1526-1550	9
1551-1575	3
1576-1600	10
1601-1625	8
1626-1650	14
1651-1675	5
1676-1700	7
1701-1725	8
1726-1750	35
1751-1775	22
1776-1800	35
1801-1825	28
1826-1850	94
1851-1875	279
1876-1900	339
1901-1925	326
1926-1950	474
1951-1975	739
1976-2000	1221
