# Supplementary material for: The Global Distribution and Drivers of Alien Bird Species Richness
Source: PLoS Biol. 2017 Jan 12;15(1):e2000942. doi: 10.1371/journal.pbio.2000942 (PMC5230740; doi:10.1371/journal.pbio.2000942)
Supplement: S2 Data — (XLSX) [file pbio.2000942.s015.xlsx]

## Sheet: 1st Quartile Species
Binomial	No. country units recorded in
Acridotheres cristatellus	2
Acridotheres fuscus	2
Acridotheres tristis	16
Agapornis canus	3
Agelaius phoeniceus	2
Aix galericulata	5
Aix sponsa	4
Alauda arvensis	16
Alectoris barbara	3
Alectoris chukar	6
Alectoris graeca	1
Alectoris melanocephala	1
Alectoris rufa	7
Alectura lathami	1
Alopochen aegyptiaca	6
Amadina fasciata	1
Amandava amandava	9
Anas melleri	1
Anas penelope	1
Anas platyrhynchos	7
Anas strepera	1
Anser anser	2
Aplonis metallica	1
Ara ararauna	1
Aratinga leucophthalma	1
Aratinga pertinax	2
Athene noctua	2
Aythya ferina	1
Aythya fuligula	1
Bonasa umbellus	3
Branta canadensis	3
Branta hutchinsii	1
Branta sandvicensis	1
Bubo bubo	1
Bubulcus ibis	2
Cacatua galerita	1
Cairina moschata	3
Callipepla californica	20
Callipepla gambelii	2
Callipepla squamata	1
Cardinalis cardinalis	3
Carduelis cannabina	6
Carduelis carduelis	14
Carduelis chloris	9
Carduelis flammea	1
Carduelis flavirostris	1
Carduelis spinus	3
Carduelis tristis	1
Carpodacus mexicanus	1
Cathartes aura	1
Cereopsis novaehollandiae	1
Chalcophaps indica	2
Chen caerulescens	1
Chrysolophus amherstiae	1
Chrysolophus pictus	4
Cinclus cinclus	1
Circus aeruginosus	1
Circus approximans	1
Coccothraustes coccothraustes	1
Colinus cristatus	2
Colinus virginianus	28
Columba livia	78
Columbina passerina	1
Copsychus sechellarum	1
Coracopsis nigra	1
Corvus albus	1
Corvus brachyrhynchos	1
Corvus frugilegus	4
Corvus macrorhynchos	1
Corvus monedula	2
Corvus splendens	10
Coturnix chinensis	5
Coturnix coturnix	18
Coturnix japonica	1
Coturnix pectoralis	1
Coturnix ypsilophora	3
Crax rubra	1
Crex crex	1
Cygnus atratus	3
Cygnus olor	8
Dacelo novaeguineae	4
Dendrocygna viduata	1
Dromaius novaehollandiae	1
Ducula rosacea	1
Ducula whartoni	1
Emberiza cirlus	1
Emberiza citrinella	4
Emberiza hortulana	3
Emberiza schoeniclus	1
Erithacus rubecula	6
Estrilda astrild	7
Estrilda melpoda	2
Eudocimus ruber	1
Euplectes hordeaceus	1
Euplectes orix	1
Forpus passerinus	2
Foudia madagascariensis	6
Francolinus afer	1
Francolinus capensis	2
Francolinus francolinus	2
Francolinus pintadeanus	2
Francolinus pondicerianus	6
Fregilupus varius	1
Fringilla coelebs	7
Fringilla montifringilla	1
Fulica americana	1
Gallinula chloropus	1
Gallinula comeri	1
Gallirallus australis	2
Gallirallus philippensis	1
Gallus gallus	20
Gallus varius	1
Garrulax canorus	1
Garrulax leucolophus	1
Geopelia striata	4
Gracula religiosa	2
Gymnorhina tibicen	4
Icterus icterus	1
Lagopus lagopus	1
Lagopus muta	1
Leiothrix lutea	1
Leucosarcia melanoleuca	1
Lonchura castaneothorax	2
Lonchura cucullata	1
Lonchura malacca	1
Lonchura punctulata	4
Lonchura striata	1
Lophophorus impejanus	1
Lophura ignita	1
Lophura nycthemera	6
Lophura swinhoii	1
Loxia pytyopsittacus	1
Lullula arborea	3
Luscinia megarhynchos	6
Manorina melanocephala	1
Manorina melanophrys	1
Margaroperdix madagascariensis	2
Melanocorypha mongolica	1
Meleagris gallopavo	8
Melopsittacus undulatus	2
Mimus gilvus	2
Mimus polyglottos	5
Molothrus bonariensis	3
Myiopsitta monachus	1
Nandayus nenday	1
Neochmia temporalis	2
Nesoenas picturata	5
Netta rufina	1
Nothoprocta perdicaria	1
Numida meleagris	16
Nycticorax caledonicus	2
Nycticorax nycticorax	1
Ocyphaps lophotes	1
Oena capensis	1
Oreortyx pictus	5
Ortalis ruficauda	1
Oxyura jamaicensis	1
Padda oryzivora	21
Paroaria dominicana	1
Parus caeruleus	1
Parus major	1
Parus varius	1
Passer domesticus	78
Passer hispaniolensis	2
Passer montanus	11
Pavo cristatus	6
Perdicula argoondah	1
Perdicula asiatica	2
Perdix perdix	11
Phalacrocorax carbo	1
Phaps chalcoptera	1
Phasianus colchicus	43
Phasianus versicolor	5
Pheucticus melanocephalus	1
Phoenicopterus ruber	1
Pica pica	1
Pipile pipile	1
Piranga rubra	1
Platycercus adscitus	1
Platycercus elegans	1
Ploceus capensis	1
Ploceus cucullatus	3
Ploceus hypoxanthus	1
Pluvialis apricaria	1
Pluvialis squatarola	1
Porphyrio porphyrio	2
Porzana palmeri	1
Prosopeia tabuensis	1
Prunella modularis	2
Psittacula krameri	8
Pterocles alchata	1
Pycnonotus cafer	3
Pycnonotus jocosus	3
Pyrrhula pyrrhula	7
Rhea americana	1
Rhynchotus rufescens	1
Serinus canaria	4
Serinus canicollis	3
Serinus flaviventris	1
Serinus mozambicus	3
Sicalis flaveola	1
Sicalis luteola	1
Stagonopleura bella	1
Stagonopleura guttata	1
Starnoenas cyanocephala	1
Stigmatopelia chinensis	10
Stigmatopelia senegalensis	2
Streptopelia bitorquata	4
Streptopelia decaocto	4
Streptopelia risoria	1
Streptopelia roseogrisea	1
Streptopelia turtur	1
Strigops habroptila	2
Strix aluco	1
Strix leptogrammica	1
Struthio camelus	2
Sturnella militaris	1
Sturnella neglecta	1
Sturnus erythropygius	1
Sturnus roseus	1
Sturnus vulgaris	15
Sylvia atricapilla	2
Sylvia communis	1
Syrmaticus reevesii	4
Syrmaticus soemmerringii	2
Syrrhaptes paradoxus	1
Taeniopygia bichenovii	1
Taeniopygia guttata	1
Telespiza cantans	1
Tetrao tetrix	5
Tetrao urogallus	2
Turdus merula	11
Turdus philomelos	9
Turdus poliocephalus	1
Turdus tephronotus	1
Turnix nigricollis	1
Turnix varius	1
Tympanuchus cupido	4
Tympanuchus phasianellus	3
Tyto alba	3
Uraeginthus angolensis	1
Vanellus vanellus	1
Vidua macroura	1
Vini kuhlii	1
Zosterops natalis	1

## Sheet: 1st Quartile Country Richness
Country unit	Species recorded
ALGERIA	1
ANTIGUA AND BARBUDA	2
ARGENTINA	2
AUSTRALIA Australian Capital Territory	1
AUSTRALIA New South Wales	22
AUSTRALIA Northern Territory	1
AUSTRALIA Queensland	9
AUSTRALIA South Australia	14
AUSTRALIA Tasmania	13
AUSTRALIA Victoria	42
AUSTRALIA Western Australia	12
AUSTRIA	1
BAHAMAS	2
BARBADOS	6
BELGIUM	3
BERMUDA	10
BRAZIL	2
BRITISH INDIAN OCEAN TERRITORY	1
BRITISH VIRGIN ISLANDS	1
CANADA Alberta	3
CANADA British Columbia	8
CANADA New Brunswick	1
CANADA Newfoundland and Labrador	1
CANADA Nova Scotia	2
CANADA Ontario	5
CANADA Quebec	3
CANADA Saskatchewan	1
CANADA Yukon	1
CAPE VERDE	4
CHILE	7
CHINA	1
CHRISTMAS ISLAND	2
COCOS (KEELING) ISLANDS	7
COMOROS	5
CROATIA	1
CUBA	2
CYPRUS	2
CZECH REPUBLIC	1
DENMARK	1
DOMINICAN REPUBLIC	3
ECUADOR	1
EGYPT	3
ERITREA	1
FALKLAND ISLANDS (MALVINAS)	1
FAROE ISLANDS	1
FIJI ISLAND	9
FINLAND	2
FRANCE	12
FRENCH POLYNESIA	5
GERMANY	7
GIBRALTAR	1
GREENLAND	1
GRENADA	1
GUADELOUPE	1
GUAM	3
HAITI	3
HONGKONG	5
HUNGARY	1
INDIA	14
INDONESIA	3
IRELAND	5
ISRAEL	1
ITALY	4
JAMAICA	8
JAPAN	6
KENYA	1
KIRIBATI	1
LESOTHO	2
MACAO	1
MADAGASCAR	5
MALAYSIA	3
MARTINIQUE	1
MAURITIUS	45
MAYOTTE	1
MEXICO	1
MYANMAR	1
NETHERLANDS	1
NEW CALEDONIA	1
NEW ZEALAND	104
NORFOLK ISLAND	4
NORTHERN MARIANA ISLANDS	2
NORWAY	1
PHILIPPINES	3
PORTUGAL	2
PUERTO RICO	7
REUNION	26
ROMANIA	1
RUSSIAN FEDERATION	1
SAINT HELENA	37
SAINT KITTS AND NEVIS	1
SAINT VINCENT AND THE GRENADINES	2
SAMOA	2
SAO TOME AND PRINCIPE	1
SEYCHELLES	8
SINGAPORE	4
SOUTH AFRICA	20
SPAIN	3
SRI LANKA	2
SUDAN	1
SWAZILAND	1
SWEDEN	2
SWITZERLAND	2
TAIWAN, PROVINCE OF CHINA	1
TANZANIA, UNITED REPUBLIC OF	4
THAILAND	1
TONGA	4
TRINIDAD AND TOBAGO	1
TURKEY	1
UKRAINE	1
UNITED ARAB EMIRATES	1
UNITED KINGDOM	27
UNITED STATES Alabama	2
UNITED STATES Alaska	1
UNITED STATES Arizona	2
UNITED STATES Arkansas	2
UNITED STATES California	12
UNITED STATES Colorado	6
UNITED STATES Connecticut	2
UNITED STATES Delaware	3
UNITED STATES District of Columbia	2
UNITED STATES Florida	8
UNITED STATES Georgia	5
UNITED STATES Hawaiian Islands	27
UNITED STATES Idaho	5
UNITED STATES Illinois	7
UNITED STATES Indiana	2
UNITED STATES Iowa	4
UNITED STATES Kansas	2
UNITED STATES Kentucky	3
UNITED STATES Louisiana	2
UNITED STATES Maine	5
UNITED STATES Maryland	2
UNITED STATES Massachusetts	12
UNITED STATES Michigan	3
UNITED STATES Minnesota	4
UNITED STATES MINOR OUTLYING ISLAND	3
UNITED STATES Mississippi	2
UNITED STATES Missouri	4
UNITED STATES Montana	3
UNITED STATES Nebraska	2
UNITED STATES Nevada	3
UNITED STATES New Hampshire	4
UNITED STATES New Jersey	7
UNITED STATES New Mexico	2
UNITED STATES New York	21
UNITED STATES North Carolina	2
UNITED STATES North Dakota	2
UNITED STATES Ohio	16
UNITED STATES Oklahoma	2
UNITED STATES Oregon	23
UNITED STATES Pennsylvania	4
UNITED STATES Rhode Island	3
UNITED STATES South Carolina	2
UNITED STATES South Dakota	3
UNITED STATES Tennessee	2
UNITED STATES Texas	2
UNITED STATES Utah	4
UNITED STATES Vermont	4
UNITED STATES Virginia	5
UNITED STATES Washington	12
UNITED STATES West Virginia	2
UNITED STATES Wisconsin	4
UNITED STATES Wyoming	2
URUGUAY	1
VANUATU	2
VIRGIN ISLANDS, U.S	3
YEMEN	1

## Sheet: 1st Quartile Introduction Dates
Country unit	Binomial	EarliestRecord
ALGERIA	Bubulcus ibis	1799
ANTIGUA AND BARBUDA	Numida meleagris	1790
ANTIGUA AND BARBUDA	Colinus virginianus	1886
ARGENTINA	Passer domesticus	1820
ARGENTINA	Carduelis chloris	1900
AUSTRALIA Australian Capital Territory	Columba livia	1788
AUSTRALIA New South Wales	Columba livia	1788
AUSTRALIA New South Wales	Stigmatopelia chinensis	1850
AUSTRALIA New South Wales	Sturnus vulgaris	1856
AUSTRALIA New South Wales	Turdus merula	1857
AUSTRALIA New South Wales	Anas platyrhynchos	1861
AUSTRALIA New South Wales	Acridotheres tristis	1862
AUSTRALIA New South Wales	Turdus philomelos	1862
AUSTRALIA New South Wales	Carduelis chloris	1863
AUSTRALIA New South Wales	Alauda arvensis	1864
AUSTRALIA New South Wales	Passer domesticus	1864
AUSTRALIA New South Wales	Passer montanus	1864
AUSTRALIA New South Wales	Corvus frugilegus	1869
AUSTRALIA New South Wales	Carduelis cannabina	1879
AUSTRALIA New South Wales	Callipepla californica	1880
AUSTRALIA New South Wales	Carduelis carduelis	1880
AUSTRALIA New South Wales	Emberiza citrinella	1880
AUSTRALIA New South Wales	Gallirallus philippensis	1880
AUSTRALIA New South Wales	Pycnonotus jocosus	1880
AUSTRALIA New South Wales	Taeniopygia bichenovii	1883
AUSTRALIA New South Wales	Aplonis metallica	1886
AUSTRALIA New South Wales	Gallus gallus	1889
AUSTRALIA New South Wales	Cygnus olor	1897
AUSTRALIA Northern Territory	Columba livia	1850
AUSTRALIA Queensland	Columba livia	1788
AUSTRALIA Queensland	Sturnus vulgaris	1856
AUSTRALIA Queensland	Turdus merula	1857
AUSTRALIA Queensland	Anas platyrhynchos	1861
AUSTRALIA Queensland	Alauda arvensis	1869
AUSTRALIA Queensland	Passer domesticus	1869
AUSTRALIA Queensland	Turdus philomelos	1869
AUSTRALIA Queensland	Gallus gallus	1880
AUSTRALIA Queensland	Acridotheres tristis	1883
AUSTRALIA South Australia	Columba livia	1788
AUSTRALIA South Australia	Sturnus vulgaris	1856
AUSTRALIA South Australia	Turdus merula	1857
AUSTRALIA South Australia	Gymnorhina tibicen	1860
AUSTRALIA South Australia	Anas platyrhynchos	1861
AUSTRALIA South Australia	Carduelis carduelis	1862
AUSTRALIA South Australia	Alauda arvensis	1863
AUSTRALIA South Australia	Passer domesticus	1863
AUSTRALIA South Australia	Carduelis chloris	1879
AUSTRALIA South Australia	Fringilla coelebs	1879
AUSTRALIA South Australia	Pyrrhula pyrrhula	1879
AUSTRALIA South Australia	Turdus philomelos	1879
AUSTRALIA South Australia	Stigmatopelia chinensis	1881
AUSTRALIA South Australia	Chalcophaps indica	1898
AUSTRALIA Tasmania	Columba livia	1788
AUSTRALIA Tasmania	Carduelis carduelis	1827
AUSTRALIA Tasmania	Gallirallus australis	1830
AUSTRALIA Tasmania	Turdus merula	1835
AUSTRALIA Tasmania	Sturnus vulgaris	1840
AUSTRALIA Tasmania	Phasianus colchicus	1854
AUSTRALIA Tasmania	Alauda arvensis	1862
AUSTRALIA Tasmania	Passer domesticus	1865
AUSTRALIA Tasmania	Stigmatopelia chinensis	1895
AUSTRALIA Tasmania	Acridotheres tristis	1899
AUSTRALIA Tasmania	Gymnorhina tibicen	1901
AUSTRALIA Tasmania	Perdix perdix	1901
AUSTRALIA Tasmania	Dacelo novaeguineae	1902
AUSTRALIA Victoria	Columba livia	1788
AUSTRALIA Victoria	Acridotheres tristis	1850
AUSTRALIA Victoria	Alauda arvensis	1850
AUSTRALIA Victoria	Cygnus olor	1853
AUSTRALIA Victoria	Phasianus colchicus	1854
AUSTRALIA Victoria	Passer domesticus	1855
AUSTRALIA Victoria	Padda oryzivora	1856
AUSTRALIA Victoria	Sturnus vulgaris	1856
AUSTRALIA Victoria	Turdus philomelos	1856
AUSTRALIA Victoria	Carduelis carduelis	1857
AUSTRALIA Victoria	Luscinia megarhynchos	1857
AUSTRALIA Victoria	Turdus merula	1857
AUSTRALIA Victoria	Lophura nycthemera	1858
AUSTRALIA Victoria	Aix galericulata	1860
AUSTRALIA Victoria	Alectoris rufa	1860
AUSTRALIA Victoria	Cardinalis cardinalis	1860
AUSTRALIA Victoria	Carduelis cannabina	1860
AUSTRALIA Victoria	Carduelis spinus	1860
AUSTRALIA Victoria	Coccothraustes coccothraustes	1860
AUSTRALIA Victoria	Erithacus rubecula	1860
AUSTRALIA Victoria	Fringilla coelebs	1860
AUSTRALIA Victoria	Gallus gallus	1860
AUSTRALIA Victoria	Callipepla californica	1861
AUSTRALIA Victoria	Serinus canaria	1861
AUSTRALIA Victoria	Coturnix chinensis	1862
AUSTRALIA Victoria	Coturnix coturnix	1862
AUSTRALIA Victoria	Carduelis chloris	1863
AUSTRALIA Victoria	Emberiza citrinella	1863
AUSTRALIA Victoria	Emberiza hortulana	1863
AUSTRALIA Victoria	Passer montanus	1863
AUSTRALIA Victoria	Alectoris chukar	1864
AUSTRALIA Victoria	Anas platyrhynchos	1864
AUSTRALIA Victoria	Stigmatopelia chinensis	1865
AUSTRALIA Victoria	Numida meleagris	1870
AUSTRALIA Victoria	Pavo cristatus	1870
AUSTRALIA Victoria	Lophophorus impejanus	1871
AUSTRALIA Victoria	Lophura ignita	1871
AUSTRALIA Victoria	Coturnix ypsilophora	1872
AUSTRALIA Victoria	Francolinus pondicerianus	1872
AUSTRALIA Victoria	Pipile pipile	1872
AUSTRALIA Victoria	Streptopelia turtur	1872
AUSTRALIA Victoria	Alectoris barbara	1873
AUSTRALIA Western Australia	Columba livia	1825
AUSTRALIA Western Australia	Numida meleagris	1872
AUSTRALIA Western Australia	Callipepla californica	1876
AUSTRALIA Western Australia	Dacelo novaeguineae	1896
AUSTRALIA Western Australia	Cygnus olor	1897
AUSTRALIA Western Australia	Passer domesticus	1897
AUSTRALIA Western Australia	Perdix perdix	1897
AUSTRALIA Western Australia	Stigmatopelia chinensis	1898
AUSTRALIA Western Australia	Stigmatopelia senegalensis	1898
AUSTRALIA Western Australia	Alauda arvensis	1899
AUSTRALIA Western Australia	Carduelis carduelis	1899
AUSTRALIA Western Australia	Nycticorax caledonicus	1900
AUSTRIA	Meleagris gallopavo	1850
BAHAMAS	Passer domesticus	1856
BAHAMAS	Mimus polyglottos	1900
BARBADOS	Colinus virginianus	1847
BARBADOS	Oxyura jamaicensis	1887
BARBADOS	Forpus passerinus	1900
BARBADOS	Sicalis luteola	1900
BARBADOS	Mimus gilvus	1901
BARBADOS	Turdus tephronotus	1902
BELGIUM	Alopochen aegyptiaca	1700
BELGIUM	Phasianus colchicus	1750
BELGIUM	Cygnus atratus	1889
BERMUDA	Cardinalis cardinalis	1700
BERMUDA	Columbina passerina	1700
BERMUDA	Columba livia	1710
BERMUDA	Colinus virginianus	1799
BERMUDA	Carduelis carduelis	1800
BERMUDA	Carduelis tristis	1800
BERMUDA	Passer montanus	1800
BERMUDA	Corvus brachyrhynchos	1838
BERMUDA	Passer domesticus	1870
BERMUDA	Mimus polyglottos	1893
BRAZIL	Estrilda astrild	1826
BRAZIL	Passer domesticus	1903
BRITISH INDIAN OCEAN TERRITORY	Foudia madagascariensis	1883
BRITISH VIRGIN ISLANDS	Aratinga pertinax	1800
CANADA Alberta	Columba livia	1606
CANADA Alberta	Sturnus vulgaris	1890
CANADA Alberta	Passer domesticus	1899
CANADA British Columbia	Columba livia	1606
CANADA British Columbia	Oreortyx pictus	1858
CANADA British Columbia	Callipepla californica	1860
CANADA British Columbia	Phasianus colchicus	1881
CANADA British Columbia	Passer domesticus	1886
CANADA British Columbia	Acridotheres cristatellus	1889
CANADA British Columbia	Colinus virginianus	1900
CANADA British Columbia	Alauda arvensis	1902
CANADA New Brunswick	Passer domesticus	1885
CANADA Newfoundland and Labrador	Tetrao tetrix	1886
CANADA Nova Scotia	Columba livia	1606
CANADA Nova Scotia	Phasianus colchicus	1893
CANADA Ontario	Coturnix coturnix	1878
CANADA Ontario	Passer domesticus	1885
CANADA Ontario	Phasianus colchicus	1891
CANADA Ontario	Tetrao tetrix	1903
CANADA Ontario	Tetrao urogallus	1903
CANADA Quebec	Passer domesticus	1870
CANADA Quebec	Sturnus vulgaris	1875
CANADA Quebec	Coturnix coturnix	1878
CANADA Saskatchewan	Passer domesticus	1899
CANADA Yukon	Columba livia	1606
CAPE VERDE	Alectoris rufa	1800
CAPE VERDE	Columba livia	1855
CAPE VERDE	Estrilda astrild	1865
CAPE VERDE	Passer hispaniolensis	1865
CHILE	Columba livia	1572
CHILE	Gallus gallus	1575
CHILE	Callipepla californica	1864
CHILE	Molothrus bonariensis	1876
CHILE	Nothoprocta perdicaria	1885
CHILE	Sturnella militaris	1885
CHILE	Phasianus colchicus	1886
CHINA	Padda oryzivora	1599
CHRISTMAS ISLAND	Padda oryzivora	1856
CHRISTMAS ISLAND	Gallus gallus	1880
COCOS (KEELING) ISLANDS	Padda oryzivora	1827
COCOS (KEELING) ISLANDS	Ploceus hypoxanthus	1850
COCOS (KEELING) ISLANDS	Gallus varius	1878
COCOS (KEELING) ISLANDS	Ducula rosacea	1885
COCOS (KEELING) ISLANDS	Turdus poliocephalus	1885
COCOS (KEELING) ISLANDS	Zosterops natalis	1885
COCOS (KEELING) ISLANDS	Ducula whartoni	1892
COMOROS	Numida meleagris	1842
COMOROS	Foudia madagascariensis	1864
COMOROS	Passer domesticus	1879
COMOROS	Amandava amandava	1884
COMOROS	Estrilda astrild	1903
CROATIA	Aix sponsa	1902
CUBA	Colinus virginianus	1790
CUBA	Passer domesticus	1850
CYPRUS	Phasianus colchicus	1880
CYPRUS	Perdix perdix	1883
CZECH REPUBLIC	Syrmaticus reevesii	1850
DENMARK	Phasianus colchicus	1750
DOMINICAN REPUBLIC	Numida meleagris	1732
DOMINICAN REPUBLIC	Pavo cristatus	1798
DOMINICAN REPUBLIC	Colinus virginianus	1889
ECUADOR	Gallus gallus	1872
EGYPT	Amandava amandava	1861
EGYPT	Corvus splendens	1890
EGYPT	Psittacula krameri	1890
ERITREA	Alectoris melanocephala	1890
FALKLAND ISLANDS (MALVINAS)	Anser anser	1765
FAROE ISLANDS	Lagopus muta	1890
FIJI ISLAND	Columba livia	1839
FIJI ISLAND	Acridotheres tristis	1850
FIJI ISLAND	Gymnorhina tibicen	1883
FIJI ISLAND	Coturnix ypsilophora	1884
FIJI ISLAND	Acridotheres fuscus	1890
FIJI ISLAND	Amandava amandava	1900
FIJI ISLAND	Dacelo novaeguineae	1900
FIJI ISLAND	Pycnonotus cafer	1900
FIJI ISLAND	Stigmatopelia chinensis	1900
FINLAND	Columba livia	1557
FINLAND	Phasianus colchicus	1900
FRANCE	Phasianus colchicus	1530
FRANCE	Aix galericulata	1650
FRANCE	Cygnus olor	1690
FRANCE	Colinus virginianus	1813
FRANCE	Callipepla californica	1845
FRANCE	Phasianus versicolor	1850
FRANCE	Meleagris gallopavo	1875
FRANCE	Rhea americana	1881
FRANCE	Gallus gallus	1882
FRANCE	Nesoenas picturata	1883
FRANCE	Crax rubra	1892
FRANCE	Leiothrix lutea	1898
FRENCH POLYNESIA	Gallus gallus	1595
FRENCH POLYNESIA	Lonchura castaneothorax	1850
FRENCH POLYNESIA	Neochmia temporalis	1850
FRENCH POLYNESIA	Circus approximans	1880
FRENCH POLYNESIA	Circus aeruginosus	1883
GERMANY	Meleagris gallopavo	1530
GERMANY	Alopochen aegyptiaca	1750
GERMANY	Cygnus olor	1850
GERMANY	Colinus virginianus	1872
GERMANY	Aix sponsa	1888
GERMANY	Myiopsitta monachus	1892
GERMANY	Aix galericulata	1900
GIBRALTAR	Alectoris barbara	1750
GREENLAND	Passer domesticus	1880
GRENADA	Molothrus bonariensis	1899
GUADELOUPE	Colinus virginianus	1886
GUAM	Streptopelia bitorquata	1771
GUAM	Gallus gallus	1772
GUAM	Coturnix chinensis	1894
HAITI	Ploceus cucullatus	1512
HAITI	Colinus virginianus	1700
HAITI	Numida meleagris	1732
HONGKONG	Padda oryzivora	1861
HONGKONG	Phasianus colchicus	1861
HONGKONG	Pycnonotus jocosus	1861
HONGKONG	Passer montanus	1878
HONGKONG	Psittacula krameri	1902
HUNGARY	Phasianus colchicus	1500
INDIA	Gallus gallus	1601
INDIA	Padda oryzivora	1750
INDIA	Strix leptogrammica	1800
INDIA	Acridotheres fuscus	1850
INDIA	Corvus splendens	1850
INDIA	Acridotheres tristis	1858
INDIA	Psittacula krameri	1866
INDIA	Amandava amandava	1867
INDIA	Pavo cristatus	1868
INDIA	Corvus macrorhynchos	1874
INDIA	Passer domesticus	1882
INDIA	Francolinus pondicerianus	1890
INDIA	Columba livia	1898
INDIA	Sturnus erythropygius	1903
INDONESIA	Stigmatopelia chinensis	1835
INDONESIA	Padda oryzivora	1840
INDONESIA	Passer domesticus	1886
IRELAND	Phasianus colchicus	1600
IRELAND	Alectoris rufa	1767
IRELAND	Branta canadensis	1810
IRELAND	Colinus virginianus	1813
IRELAND	Athene noctua	1903
ISRAEL	Stigmatopelia senegalensis	1850
ITALY	Serinus canaria	1590
ITALY	Aix galericulata	1600
ITALY	Phasianus colchicus	1750
ITALY	Passer montanus	1890
JAMAICA	Colinus virginianus	1747
JAMAICA	Sicalis flaveola	1820
JAMAICA	Garrulax leucolophus	1847
JAMAICA	Starnoenas cyanocephala	1847
JAMAICA	Streptopelia decaocto	1863
JAMAICA	Padda oryzivora	1903
JAMAICA	Passer domesticus	1903
JAMAICA	Sturnus vulgaris	1903
JAPAN	Pica pica	1590
JAPAN	Meleagris gallopavo	1650
JAPAN	Padda oryzivora	1650
JAPAN	Streptopelia decaocto	1800
JAPAN	Numida meleagris	1850
JAPAN	Lonchura malacca	1870
KENYA	Corvus splendens	1890
KIRIBATI	Vini kuhlii	1797
LESOTHO	Passer domesticus	1885
LESOTHO	Acridotheres tristis	1888
MACAO	Psittacula krameri	1902
MADAGASCAR	Acridotheres tristis	1750
MADAGASCAR	Columba livia	1818
MADAGASCAR	Geopelia striata	1879
MADAGASCAR	Anas platyrhynchos	1895
MADAGASCAR	Cairina moschata	1895
MALAYSIA	Padda oryzivora	1859
MALAYSIA	Tyto alba	1869
MALAYSIA	Corvus splendens	1890
MARTINIQUE	Colinus virginianus	1886
MAURITIUS	Gallus gallus	1597
MAURITIUS	Corvus splendens	1610
MAURITIUS	Columba livia	1640
MAURITIUS	Turnix nigricollis	1669
MAURITIUS	Anas melleri	1714
MAURITIUS	Numida meleagris	1720
MAURITIUS	Agapornis canus	1725
MAURITIUS	Amandava amandava	1732
MAURITIUS	Francolinus pintadeanus	1739
MAURITIUS	Francolinus pondicerianus	1739
MAURITIUS	Margaroperdix madagascariensis	1739
MAURITIUS	Cairina moschata	1750
MAURITIUS	Estrilda astrild	1750
MAURITIUS	Foudia madagascariensis	1750
MAURITIUS	Geopelia striata	1750
MAURITIUS	Lonchura punctulata	1750
MAURITIUS	Nesoenas picturata	1750
MAURITIUS	Padda oryzivora	1750
MAURITIUS	Porphyrio porphyrio	1750
MAURITIUS	Serinus canicollis	1750
MAURITIUS	Serinus mozambicus	1750
MAURITIUS	Corvus albus	1759
MAURITIUS	Acridotheres tristis	1760
MAURITIUS	Alopochen aegyptiaca	1765
MAURITIUS	Stigmatopelia chinensis	1767
MAURITIUS	Chrysolophus pictus	1769
MAURITIUS	Coturnix coturnix	1790
MAURITIUS	Gallinula chloropus	1799
MAURITIUS	Carduelis carduelis	1801
MAURITIUS	Pyrrhula pyrrhula	1801
MAURITIUS	Serinus canaria	1801
MAURITIUS	Dendrocygna viduata	1810
MAURITIUS	Perdicula asiatica	1812
MAURITIUS	Coracopsis nigra	1829
MAURITIUS	Coturnix chinensis	1833
MAURITIUS	Fregilupus varius	1837
MAURITIUS	Perdicula argoondah	1850
MAURITIUS	Passer domesticus	1851
MAURITIUS	Phasianus colchicus	1880
MAURITIUS	Pycnonotus jocosus	1880
MAURITIUS	Ploceus cucullatus	1886
MAURITIUS	Psittacula krameri	1886
MAURITIUS	Ploceus capensis	1892
MAURITIUS	Sturnus roseus	1892
MAURITIUS	Paroaria dominicana	1900
MAYOTTE	Vidua macroura	1888
MEXICO	Sturnus vulgaris	1890
MYANMAR	Padda oryzivora	1889
NETHERLANDS	Alopochen aegyptiaca	1700
NEW CALEDONIA	Passer domesticus	1899
NEW ZEALAND	Cygnus atratus	1750
NEW ZEALAND	Anser anser	1773
NEW ZEALAND	Gallus gallus	1773
NEW ZEALAND	Stigmatopelia chinensis	1810
NEW ZEALAND	Pavo cristatus	1840
NEW ZEALAND	Phasianus colchicus	1842
NEW ZEALAND	Acridotheres tristis	1850
NEW ZEALAND	Fringilla coelebs	1850
NEW ZEALAND	Manorina melanocephala	1850
NEW ZEALAND	Melopsittacus undulatus	1850
NEW ZEALAND	Numida meleagris	1850
NEW ZEALAND	Passer domesticus	1850
NEW ZEALAND	Sturnus vulgaris	1850
NEW ZEALAND	Turdus merula	1850
NEW ZEALAND	Turdus philomelos	1850
NEW ZEALAND	Nycticorax caledonicus	1852
NEW ZEALAND	Columba livia	1855
NEW ZEALAND	Prunella modularis	1859
NEW ZEALAND	Alopochen aegyptiaca	1860
NEW ZEALAND	Callipepla californica	1860
NEW ZEALAND	Coturnix ypsilophora	1860
NEW ZEALAND	Dacelo novaeguineae	1860
NEW ZEALAND	Oena capensis	1860
NEW ZEALAND	Perdix perdix	1860
NEW ZEALAND	Gymnorhina tibicen	1861
NEW ZEALAND	Carduelis carduelis	1862
NEW ZEALAND	Carduelis chloris	1862
NEW ZEALAND	Carduelis flammea	1862
NEW ZEALAND	Carduelis flavirostris	1862
NEW ZEALAND	Corvus frugilegus	1862
NEW ZEALAND	Emberiza citrinella	1862
NEW ZEALAND	Padda oryzivora	1862
NEW ZEALAND	Streptopelia risoria	1862
NEW ZEALAND	Streptopelia roseogrisea	1862
NEW ZEALAND	Alauda arvensis	1863
NEW ZEALAND	Gallirallus australis	1863
NEW ZEALAND	Lonchura castaneothorax	1863
NEW ZEALAND	Leucosarcia melanoleuca	1864
NEW ZEALAND	Stagonopleura guttata	1864
NEW ZEALAND	Taeniopygia guttata	1864
NEW ZEALAND	Carduelis cannabina	1865
NEW ZEALAND	Cygnus olor	1866
NEW ZEALAND	Streptopelia decaocto	1866
NEW ZEALAND	Aix sponsa	1867
NEW ZEALAND	Alectoris rufa	1867
NEW ZEALAND	Anas platyrhynchos	1867
NEW ZEALAND	Chalcophaps indica	1867
NEW ZEALAND	Corvus monedula	1867
NEW ZEALAND	Neochmia temporalis	1867
NEW ZEALAND	Phaps chalcoptera	1867
NEW ZEALAND	Pluvialis squatarola	1867
NEW ZEALAND	Alectoris barbara	1868
NEW ZEALAND	Anas penelope	1868
NEW ZEALAND	Dromaius novaehollandiae	1868
NEW ZEALAND	Erithacus rubecula	1868
NEW ZEALAND	Fringilla montifringilla	1868
NEW ZEALAND	Lonchura punctulata	1868
NEW ZEALAND	Lophura nycthemera	1868
NEW ZEALAND	Passer montanus	1868
NEW ZEALAND	Piranga rubra	1868
NEW ZEALAND	Sylvia communis	1868
NEW ZEALAND	Agelaius phoeniceus	1869
NEW ZEALAND	Alectura lathami	1869
NEW ZEALAND	Cereopsis novaehollandiae	1869
NEW ZEALAND	Emberiza cirlus	1869
NEW ZEALAND	Sturnella neglecta	1869
NEW ZEALAND	Alectoris chukar	1870
NEW ZEALAND	Aythya fuligula	1870
NEW ZEALAND	Coturnix pectoralis	1870
NEW ZEALAND	Pyrrhula pyrrhula	1870
NEW ZEALAND	Stagonopleura bella	1870
NEW ZEALAND	Turnix varius	1870
NEW ZEALAND	Branta sandvicensis	1871
NEW ZEALAND	Emberiza schoeniclus	1871
NEW ZEALAND	Lagopus lagopus	1872
NEW ZEALAND	Lullula arborea	1872
NEW ZEALAND	Sylvia atricapilla	1872
NEW ZEALAND	Vanellus vanellus	1872
NEW ZEALAND	Strix aluco	1873
NEW ZEALAND	Tetrao tetrix	1873
NEW ZEALAND	Manorina melanophrys	1874
NEW ZEALAND	Parus caeruleus	1874
NEW ZEALAND	Branta canadensis	1875
NEW ZEALAND	Pluvialis apricaria	1875
NEW ZEALAND	Streptopelia bitorquata	1875
NEW ZEALAND	Carduelis spinus	1876
NEW ZEALAND	Ocyphaps lophotes	1876
NEW ZEALAND	Oreortyx pictus	1876
NEW ZEALAND	Tympanuchus phasianellus	1876
NEW ZEALAND	Chen caerulescens	1877
NEW ZEALAND	Tympanuchus cupido	1879
NEW ZEALAND	Coturnix coturnix	1882
NEW ZEALAND	Pterocles alchata	1882
NEW ZEALAND	Cairina moschata	1885
NEW ZEALAND	Emberiza hortulana	1885
NEW ZEALAND	Strigops habroptila	1885
NEW ZEALAND	Meleagris gallopavo	1890
NEW ZEALAND	Aythya ferina	1894
NEW ZEALAND	Alectoris graeca	1897
NEW ZEALAND	Coturnix chinensis	1897
NEW ZEALAND	Syrmaticus reevesii	1897
NEW ZEALAND	Colinus virginianus	1898
NEW ZEALAND	Tyto alba	1899
NEW ZEALAND	Cacatua galerita	1900
NORFOLK ISLAND	Columba livia	1838
NORFOLK ISLAND	Platycercus elegans	1850
NORFOLK ISLAND	Gallus gallus	1880
NORFOLK ISLAND	Callipepla californica	1895
NORTHERN MARIANA ISLANDS	Gallus gallus	1521
NORTHERN MARIANA ISLANDS	Streptopelia bitorquata	1750
NORWAY	Phasianus colchicus	1750
PHILIPPINES	Gallus gallus	1520
PHILIPPINES	Acridotheres cristatellus	1850
PHILIPPINES	Passer montanus	1850
PORTUGAL	Carduelis carduelis	1860
PORTUGAL	Carduelis chloris	1890
PUERTO RICO	Lonchura cucullata	1529
PUERTO RICO	Estrilda melpoda	1830
PUERTO RICO	Numida meleagris	1836
PUERTO RICO	Molothrus bonariensis	1859
PUERTO RICO	Colinus virginianus	1860
PUERTO RICO	Icterus icterus	1877
PUERTO RICO	Cathartes aura	1880
REUNION	Amandava amandava	1650
REUNION	Estrilda astrild	1650
REUNION	Francolinus pondicerianus	1650
REUNION	Lonchura punctulata	1650
REUNION	Coturnix coturnix	1710
REUNION	Francolinus pintadeanus	1710
REUNION	Numida meleagris	1710
REUNION	Lonchura striata	1730
REUNION	Serinus canicollis	1750
REUNION	Serinus mozambicus	1750
REUNION	Acridotheres tristis	1754
REUNION	Foudia madagascariensis	1760
REUNION	Margaroperdix madagascariensis	1770
REUNION	Padda oryzivora	1770
REUNION	Geopelia striata	1789
REUNION	Columba livia	1800
REUNION	Gallus gallus	1810
REUNION	Coturnix chinensis	1820
REUNION	Agapornis canus	1840
REUNION	Passer domesticus	1844
REUNION	Perdicula asiatica	1845
REUNION	Nesoenas picturata	1850
REUNION	Amadina fasciata	1863
REUNION	Emberiza hortulana	1863
REUNION	Estrilda melpoda	1863
REUNION	Ploceus cucullatus	1880
ROMANIA	Phasianus colchicus	1650
RUSSIAN FEDERATION	Francolinus francolinus	1880
SAINT HELENA	Phasianus colchicus	1513
SAINT HELENA	Alectoris chukar	1531
SAINT HELENA	Numida meleagris	1531
SAINT HELENA	Pavo cristatus	1531
SAINT HELENA	Columba livia	1577
SAINT HELENA	Gallus gallus	1578
SAINT HELENA	Nesoenas picturata	1652
SAINT HELENA	Foudia madagascariensis	1673
SAINT HELENA	Alauda arvensis	1715
SAINT HELENA	Geopelia striata	1770
SAINT HELENA	Padda oryzivora	1770
SAINT HELENA	Serinus flaviventris	1770
SAINT HELENA	Estrilda astrild	1773
SAINT HELENA	Euplectes orix	1810
SAINT HELENA	Acridotheres tristis	1815
SAINT HELENA	Erithacus rubecula	1820
SAINT HELENA	Fringilla coelebs	1820
SAINT HELENA	Turdus merula	1820
SAINT HELENA	Turdus philomelos	1820
SAINT HELENA	Carduelis cannabina	1824
SAINT HELENA	Carduelis carduelis	1824
SAINT HELENA	Serinus canaria	1826
SAINT HELENA	Gracula religiosa	1829
SAINT HELENA	Francolinus pondicerianus	1850
SAINT HELENA	Serinus canicollis	1850
SAINT HELENA	Francolinus afer	1851
SAINT HELENA	Sturnus vulgaris	1852
SAINT HELENA	Mimus gilvus	1853
SAINT HELENA	Mimus polyglottos	1853
SAINT HELENA	Francolinus capensis	1865
SAINT HELENA	Carduelis chloris	1869
SAINT HELENA	Coturnix coturnix	1869
SAINT HELENA	Passer domesticus	1869
SAINT HELENA	Struthio camelus	1879
SAINT HELENA	Tyto alba	1879
SAINT HELENA	Corvus frugilegus	1880
SAINT HELENA	Corvus monedula	1884
SAINT KITTS AND NEVIS	Colinus virginianus	1890
SAINT VINCENT AND THE GRENADINES	Ortalis ruficauda	1690
SAINT VINCENT AND THE GRENADINES	Colinus cristatus	1860
SAMOA	Columba livia	1840
SAMOA	Pycnonotus cafer	1900
SAO TOME AND PRINCIPE	Euplectes hordeaceus	1893
SEYCHELLES	Acridotheres tristis	1762
SEYCHELLES	Estrilda astrild	1768
SEYCHELLES	Nesoenas picturata	1849
SEYCHELLES	Foudia madagascariensis	1860
SEYCHELLES	Francolinus pondicerianus	1872
SEYCHELLES	Bubulcus ibis	1878
SEYCHELLES	Serinus mozambicus	1882
SEYCHELLES	Copsychus sechellarum	1892
SINGAPORE	Passer montanus	1600
SINGAPORE	Corvus splendens	1790
SINGAPORE	Padda oryzivora	1839
SINGAPORE	Amandava amandava	1879
SOUTH AFRICA	Columba livia	1652
SOUTH AFRICA	Sturnus vulgaris	1850
SOUTH AFRICA	Turdus merula	1850
SOUTH AFRICA	Psittacula krameri	1851
SOUTH AFRICA	Francolinus capensis	1855
SOUTH AFRICA	Numida meleagris	1855
SOUTH AFRICA	Forpus passerinus	1875
SOUTH AFRICA	Struthio camelus	1875
SOUTH AFRICA	Agapornis canus	1880
SOUTH AFRICA	Passer domesticus	1880
SOUTH AFRICA	Acridotheres tristis	1888
SOUTH AFRICA	Corvus splendens	1890
SOUTH AFRICA	Turdus philomelos	1890
SOUTH AFRICA	Carduelis carduelis	1891
SOUTH AFRICA	Fulica americana	1891
SOUTH AFRICA	Gallinula comeri	1893
SOUTH AFRICA	Fringilla coelebs	1895
SOUTH AFRICA	Luscinia megarhynchos	1895
SOUTH AFRICA	Corvus frugilegus	1899
SOUTH AFRICA	Phasianus colchicus	1900
SPAIN	Passer hispaniolensis	1810
SPAIN	Francolinus francolinus	1839
SPAIN	Alectoris rufa	1866
SRI LANKA	Padda oryzivora	1869
SRI LANKA	Amandava amandava	1874
SUDAN	Corvus splendens	1890
SWAZILAND	Passer domesticus	1890
SWEDEN	Phasianus colchicus	1740
SWEDEN	Colinus virginianus	1887
SWITZERLAND	Phasianus colchicus	1642
SWITZERLAND	Cygnus olor	1850
TAIWAN, PROVINCE OF CHINA	Passer montanus	1728
TANZANIA, UNITED REPUBLIC OF	Padda oryzivora	1855
TANZANIA, UNITED REPUBLIC OF	Corvus splendens	1890
TANZANIA, UNITED REPUBLIC OF	Passer domesticus	1900
TANZANIA, UNITED REPUBLIC OF	Psittacula krameri	1900
THAILAND	Padda oryzivora	1900
TONGA	Prosopeia tabuensis	1615
TONGA	Gallus gallus	1767
TONGA	Columba livia	1840
TONGA	Pycnonotus cafer	1900
TRINIDAD AND TOBAGO	Gallus gallus	1839
TURKEY	Streptopelia decaocto	1550
UKRAINE	Alectoris chukar	1850
UNITED ARAB EMIRATES	Alectoris chukar	1550
UNITED KINGDOM	Meleagris gallopavo	1550
UNITED KINGDOM	Aix galericulata	1650
UNITED KINGDOM	Alopochen aegyptiaca	1650
UNITED KINGDOM	Branta canadensis	1650
UNITED KINGDOM	Alectoris rufa	1673
UNITED KINGDOM	Branta hutchinsii	1750
UNITED KINGDOM	Phasianus versicolor	1750
UNITED KINGDOM	Athene noctua	1790
UNITED KINGDOM	Cygnus atratus	1791
UNITED KINGDOM	Colinus virginianus	1813
UNITED KINGDOM	Bubo bubo	1832
UNITED KINGDOM	Melopsittacus undulatus	1840
UNITED KINGDOM	Chrysolophus pictus	1845
UNITED KINGDOM	Anas strepera	1850
UNITED KINGDOM	Callipepla californica	1850
UNITED KINGDOM	Chrysolophus amherstiae	1850
UNITED KINGDOM	Lophura nycthemera	1850
UNITED KINGDOM	Lophura swinhoii	1850
UNITED KINGDOM	Syrmaticus reevesii	1850
UNITED KINGDOM	Tympanuchus cupido	1850
UNITED KINGDOM	Porphyrio porphyrio	1851
UNITED KINGDOM	Psittacula krameri	1854
UNITED KINGDOM	Agelaius phoeniceus	1863
UNITED KINGDOM	Aix sponsa	1875
UNITED KINGDOM	Nycticorax nycticorax	1887
UNITED KINGDOM	Netta rufina	1900
UNITED KINGDOM	Rhynchotus rufescens	1901
UNITED STATES Alabama	Passer domesticus	1865
UNITED STATES Alabama	Columba livia	1900
UNITED STATES Alaska	Columba livia	1900
UNITED STATES Arizona	Colinus virginianus	1865
UNITED STATES Arizona	Columba livia	1900
UNITED STATES Arkansas	Passer domesticus	1865
UNITED STATES Arkansas	Columba livia	1900
UNITED STATES California	Passer domesticus	1850
UNITED STATES California	Callipepla californica	1865
UNITED STATES California	Colinus virginianus	1872
UNITED STATES California	Meleagris gallopavo	1877
UNITED STATES California	Perdix perdix	1877
UNITED STATES California	Cardinalis cardinalis	1880
UNITED STATES California	Phasianus colchicus	1880
UNITED STATES California	Lophura nycthemera	1884
UNITED STATES California	Luscinia megarhynchos	1891
UNITED STATES California	Mimus polyglottos	1891
UNITED STATES California	Pyrrhula pyrrhula	1891
UNITED STATES California	Columba livia	1900
UNITED STATES Colorado	Colinus virginianus	1865
UNITED STATES Colorado	Phasianus colchicus	1875
UNITED STATES Colorado	Callipepla gambelii	1887
UNITED STATES Colorado	Passer domesticus	1898
UNITED STATES Colorado	Callipepla squamata	1900
UNITED STATES Colorado	Columba livia	1900
UNITED STATES Connecticut	Passer domesticus	1855
UNITED STATES Connecticut	Columba livia	1900
UNITED STATES Delaware	Alauda arvensis	1853
UNITED STATES Delaware	Passer domesticus	1855
UNITED STATES Delaware	Columba livia	1900
UNITED STATES District of Columbia	Passer domesticus	1855
UNITED STATES District of Columbia	Columba livia	1900
UNITED STATES Florida	Columba livia	1801
UNITED STATES Florida	Anas platyrhynchos	1860
UNITED STATES Florida	Passer domesticus	1882
UNITED STATES Florida	Phoenicopterus ruber	1884
UNITED STATES Florida	Eudocimus ruber	1885
UNITED STATES Florida	Ara ararauna	1895
UNITED STATES Florida	Aratinga leucophthalma	1897
UNITED STATES Florida	Nandayus nenday	1900
UNITED STATES Georgia	Passer domesticus	1865
UNITED STATES Georgia	Coturnix coturnix	1877
UNITED STATES Georgia	Phasianus colchicus	1887
UNITED STATES Georgia	Numida meleagris	1890
UNITED STATES Georgia	Columba livia	1900
UNITED STATES Hawaiian Islands	Meleagris gallopavo	1788
UNITED STATES Hawaiian Islands	Stigmatopelia chinensis	1788
UNITED STATES Hawaiian Islands	Columba livia	1796
UNITED STATES Hawaiian Islands	Phasianus versicolor	1799
UNITED STATES Hawaiian Islands	Carpodacus mexicanus	1850
UNITED STATES Hawaiian Islands	Padda oryzivora	1850
UNITED STATES Hawaiian Islands	Callipepla californica	1854
UNITED STATES Hawaiian Islands	Passer domesticus	1858
UNITED STATES Hawaiian Islands	Pavo cristatus	1860
UNITED STATES Hawaiian Islands	Acridotheres tristis	1865
UNITED STATES Hawaiian Islands	Alauda arvensis	1865
UNITED STATES Hawaiian Islands	Chrysolophus pictus	1865
UNITED STATES Hawaiian Islands	Lonchura punctulata	1865
UNITED STATES Hawaiian Islands	Lophura nycthemera	1865
UNITED STATES Hawaiian Islands	Phasianus colchicus	1865
UNITED STATES Hawaiian Islands	Numida meleagris	1873
UNITED STATES Hawaiian Islands	Uraeginthus angolensis	1875
UNITED STATES Hawaiian Islands	Platycercus adscitus	1877
UNITED STATES Hawaiian Islands	Gracula religiosa	1887
UNITED STATES Hawaiian Islands	Parus varius	1890
UNITED STATES Hawaiian Islands	Perdix perdix	1894
UNITED STATES Hawaiian Islands	Phalacrocorax carbo	1895
UNITED STATES Hawaiian Islands	Tympanuchus cupido	1895
UNITED STATES Hawaiian Islands	Melanocorypha mongolica	1898
UNITED STATES Hawaiian Islands	Amandava amandava	1900
UNITED STATES Hawaiian Islands	Garrulax canorus	1900
UNITED STATES Hawaiian Islands	Pheucticus melanocephalus	1902
UNITED STATES Idaho	Callipepla californica	1865
UNITED STATES Idaho	Colinus virginianus	1865
UNITED STATES Idaho	Oreortyx pictus	1865
UNITED STATES Idaho	Passer domesticus	1898
UNITED STATES Idaho	Columba livia	1900
UNITED STATES Illinois	Passer domesticus	1870
UNITED STATES Illinois	Syrmaticus soemmerringii	1870
UNITED STATES Illinois	Alectoris chukar	1893
UNITED STATES Illinois	Alectoris rufa	1896
UNITED STATES Illinois	Callipepla californica	1896
UNITED STATES Illinois	Perdix perdix	1899
UNITED STATES Illinois	Columba livia	1900
UNITED STATES Indiana	Passer domesticus	1870
UNITED STATES Indiana	Columba livia	1900
UNITED STATES Iowa	Passer domesticus	1870
UNITED STATES Iowa	Coturnix coturnix	1877
UNITED STATES Iowa	Columba livia	1900
UNITED STATES Iowa	Phasianus colchicus	1900
UNITED STATES Kansas	Passer domesticus	1885
UNITED STATES Kansas	Columba livia	1900
UNITED STATES Kentucky	Passer domesticus	1870
UNITED STATES Kentucky	Passer montanus	1889
UNITED STATES Kentucky	Columba livia	1900
UNITED STATES Louisiana	Passer domesticus	1865
UNITED STATES Louisiana	Columba livia	1900
UNITED STATES Maine	Passer domesticus	1855
UNITED STATES Maine	Coturnix coturnix	1878
UNITED STATES Maine	Tetrao tetrix	1895
UNITED STATES Maine	Tetrao urogallus	1895
UNITED STATES Maine	Columba livia	1900
UNITED STATES Maryland	Passer domesticus	1855
UNITED STATES Maryland	Columba livia	1900
UNITED STATES Massachusetts	Tympanuchus cupido	1852
UNITED STATES Massachusetts	Passer domesticus	1865
UNITED STATES Massachusetts	Carduelis carduelis	1873
UNITED STATES Massachusetts	Coturnix coturnix	1875
UNITED STATES Massachusetts	Carduelis chloris	1880
UNITED STATES Massachusetts	Perdix perdix	1881
UNITED STATES Massachusetts	Tympanuchus phasianellus	1881
UNITED STATES Massachusetts	Phasianus colchicus	1885
UNITED STATES Massachusetts	Bonasa umbellus	1889
UNITED STATES Massachusetts	Callipepla californica	1890
UNITED STATES Massachusetts	Callipepla gambelii	1890
UNITED STATES Massachusetts	Columba livia	1900
UNITED STATES Michigan	Passer domesticus	1870
UNITED STATES Michigan	Phasianus colchicus	1895
UNITED STATES Michigan	Columba livia	1900
UNITED STATES Minnesota	Colinus virginianus	1840
UNITED STATES Minnesota	Passer domesticus	1885
UNITED STATES Minnesota	Phasianus colchicus	1895
UNITED STATES Minnesota	Columba livia	1900
UNITED STATES MINOR OUTLYING ISLAND	Streptopelia bitorquata	1790
UNITED STATES MINOR OUTLYING ISLAND	Porzana palmeri	1887
UNITED STATES MINOR OUTLYING ISLAND	Telespiza cantans	1891
UNITED STATES Mississippi	Passer domesticus	1865
UNITED STATES Mississippi	Columba livia	1900
UNITED STATES Missouri	Passer domesticus	1870
UNITED STATES Missouri	Passer montanus	1870
UNITED STATES Missouri	Callipepla californica	1879
UNITED STATES Missouri	Columba livia	1900
UNITED STATES Montana	Colinus virginianus	1865
UNITED STATES Montana	Passer domesticus	1890
UNITED STATES Montana	Columba livia	1900
UNITED STATES Nebraska	Passer domesticus	1885
UNITED STATES Nebraska	Columba livia	1900
UNITED STATES Nevada	Callipepla californica	1865
UNITED STATES Nevada	Oreortyx pictus	1865
UNITED STATES Nevada	Columba livia	1900
UNITED STATES New Hampshire	Passer domesticus	1855
UNITED STATES New Hampshire	Coturnix coturnix	1878
UNITED STATES New Hampshire	Phasianus colchicus	1893
UNITED STATES New Hampshire	Columba livia	1900
UNITED STATES New Jersey	Perdix perdix	1790
UNITED STATES New Jersey	Phasianus colchicus	1790
UNITED STATES New Jersey	Passer domesticus	1855
UNITED STATES New Jersey	Coturnix coturnix	1878
UNITED STATES New Jersey	Syrmaticus reevesii	1880
UNITED STATES New Jersey	Bonasa umbellus	1884
UNITED STATES New Jersey	Columba livia	1900
UNITED STATES New Mexico	Phasianus colchicus	1872
UNITED STATES New Mexico	Columba livia	1900
UNITED STATES New York	Phasianus colchicus	1733
UNITED STATES New York	Alauda arvensis	1846
UNITED STATES New York	Carduelis cannabina	1846
UNITED STATES New York	Carduelis carduelis	1846
UNITED STATES New York	Pyrrhula pyrrhula	1846
UNITED STATES New York	Columba livia	1850
UNITED STATES New York	Passer domesticus	1850
UNITED STATES New York	Sturnus vulgaris	1850
UNITED STATES New York	Callipepla californica	1852
UNITED STATES New York	Erithacus rubecula	1852
UNITED STATES New York	Lullula arborea	1852
UNITED STATES New York	Turdus merula	1852
UNITED STATES New York	Turdus philomelos	1852
UNITED STATES New York	Luscinia megarhynchos	1870
UNITED STATES New York	Coturnix coturnix	1878
UNITED STATES New York	Fringilla coelebs	1878
UNITED STATES New York	Padda oryzivora	1878
UNITED STATES New York	Numida meleagris	1886
UNITED STATES New York	Cygnus olor	1890
UNITED STATES New York	Strigops habroptila	1894
UNITED STATES New York	Tetrao tetrix	1900
UNITED STATES North Carolina	Passer domesticus	1870
UNITED STATES North Carolina	Columba livia	1900
UNITED STATES North Dakota	Passer domesticus	1890
UNITED STATES North Dakota	Columba livia	1900
UNITED STATES Ohio	Alauda arvensis	1851
UNITED STATES Ohio	Passer domesticus	1870
UNITED STATES Ohio	Pyrrhula pyrrhula	1870
UNITED STATES Ohio	Carduelis carduelis	1872
UNITED STATES Ohio	Cinclus cinclus	1872
UNITED STATES Ohio	Crex crex	1872
UNITED STATES Ohio	Emberiza citrinella	1872
UNITED STATES Ohio	Parus major	1872
UNITED STATES Ohio	Prunella modularis	1872
UNITED STATES Ohio	Sturnus vulgaris	1872
UNITED STATES Ohio	Turdus merula	1872
UNITED STATES Ohio	Coturnix coturnix	1878
UNITED STATES Ohio	Erithacus rubecula	1881
UNITED STATES Ohio	Luscinia megarhynchos	1881
UNITED STATES Ohio	Phasianus colchicus	1899
UNITED STATES Ohio	Columba livia	1900
UNITED STATES Oklahoma	Passer domesticus	1898
UNITED STATES Oklahoma	Columba livia	1900
UNITED STATES Oregon	Callipepla californica	1865
UNITED STATES Oregon	Colinus virginianus	1865
UNITED STATES Oregon	Phasianus colchicus	1881
UNITED STATES Oregon	Syrrhaptes paradoxus	1881
UNITED STATES Oregon	Phasianus versicolor	1882
UNITED STATES Oregon	Carduelis cannabina	1889
UNITED STATES Oregon	Carduelis chloris	1889
UNITED STATES Oregon	Carduelis spinus	1889
UNITED STATES Oregon	Erithacus rubecula	1889
UNITED STATES Oregon	Fringilla coelebs	1889
UNITED STATES Oregon	Loxia pytyopsittacus	1889
UNITED STATES Oregon	Lullula arborea	1889
UNITED STATES Oregon	Pyrrhula pyrrhula	1889
UNITED STATES Oregon	Sturnus vulgaris	1889
UNITED STATES Oregon	Turdus merula	1889
UNITED STATES Oregon	Turdus philomelos	1889
UNITED STATES Oregon	Mimus polyglottos	1892
UNITED STATES Oregon	Alauda arvensis	1896
UNITED STATES Oregon	Luscinia megarhynchos	1897
UNITED STATES Oregon	Passer domesticus	1898
UNITED STATES Oregon	Columba livia	1900
UNITED STATES Oregon	Perdix perdix	1900
UNITED STATES Oregon	Sylvia atricapilla	1900
UNITED STATES Pennsylvania	Passer domesticus	1865
UNITED STATES Pennsylvania	Coturnix coturnix	1878
UNITED STATES Pennsylvania	Phasianus colchicus	1892
UNITED STATES Pennsylvania	Columba livia	1900
UNITED STATES Rhode Island	Passer domesticus	1855
UNITED STATES Rhode Island	Phasianus colchicus	1894
UNITED STATES Rhode Island	Columba livia	1900
UNITED STATES South Carolina	Passer domesticus	1865
UNITED STATES South Carolina	Columba livia	1900
UNITED STATES South Dakota	Phasianus colchicus	1891
UNITED STATES South Dakota	Passer domesticus	1898
UNITED STATES South Dakota	Columba livia	1900
UNITED STATES Tennessee	Passer domesticus	1865
UNITED STATES Tennessee	Columba livia	1900
UNITED STATES Texas	Passer domesticus	1865
UNITED STATES Texas	Columba livia	1900
UNITED STATES Utah	Callipepla californica	1865
UNITED STATES Utah	Passer domesticus	1873
UNITED STATES Utah	Phasianus colchicus	1890
UNITED STATES Utah	Columba livia	1900
UNITED STATES Vermont	Passer domesticus	1870
UNITED STATES Vermont	Coturnix coturnix	1877
UNITED STATES Vermont	Tympanuchus phasianellus	1890
UNITED STATES Vermont	Columba livia	1900
UNITED STATES Virginia	Columba livia	1621
UNITED STATES Virginia	Perdix perdix	1790
UNITED STATES Virginia	Phasianus colchicus	1810
UNITED STATES Virginia	Passer domesticus	1855
UNITED STATES Virginia	Coturnix coturnix	1878
UNITED STATES Washington	Oreortyx pictus	1850
UNITED STATES Washington	Alauda arvensis	1853
UNITED STATES Washington	Callipepla californica	1865
UNITED STATES Washington	Colinus virginianus	1865
UNITED STATES Washington	Phasianus colchicus	1883
UNITED STATES Washington	Phasianus versicolor	1883
UNITED STATES Washington	Lophura nycthemera	1884
UNITED STATES Washington	Chrysolophus pictus	1885
UNITED STATES Washington	Syrmaticus soemmerringii	1885
UNITED STATES Washington	Passer domesticus	1890
UNITED STATES Washington	Columba livia	1900
UNITED STATES Washington	Coturnix japonica	1903
UNITED STATES West Virginia	Passer domesticus	1870
UNITED STATES West Virginia	Columba livia	1900
UNITED STATES Wisconsin	Passer domesticus	1870
UNITED STATES Wisconsin	Alauda arvensis	1896
UNITED STATES Wisconsin	Bonasa umbellus	1900
UNITED STATES Wisconsin	Columba livia	1900
UNITED STATES Wyoming	Colinus virginianus	1865
UNITED STATES Wyoming	Columba livia	1900
URUGUAY	Passer domesticus	1890
VANUATU	Gallus gallus	1642
VANUATU	Acridotheres tristis	1885
VIRGIN ISLANDS, U.S	Aratinga pertinax	1800
VIRGIN ISLANDS, U.S	Colinus virginianus	1809
VIRGIN ISLANDS, U.S	Colinus cristatus	1888
YEMEN	Corvus splendens	1845

## Sheet: 4th Quartile Species
Binomial	No. country units recorded in
Accipiter badius	1
Aceros undulatus	1
Acridotheres albocinctus	2
Acridotheres cinereus	2
Acridotheres cristatellus	1
Acridotheres fuscus	4
Acridotheres ginginianus	3
Acridotheres grandis	2
Acridotheres javanicus	4
Acridotheres tristis	17
Aethopyga gouldiae	1
Agapornis canus	1
Agapornis fischeri	1
Agapornis personatus	3
Agapornis roseicollis	7
Aix galericulata	6
Aix sponsa	7
Alcippe morrisonia	1
Alectoris chukar	2
Alectoris graeca	1
Alectura lathami	1
Alopochen aegyptiaca	6
Amadina fasciata	1
Amandava amandava	6
Amandava subflava	2
Amazona aestiva	2
Amazona albifrons	1
Amazona amazonica	2
Amazona barbadensis	1
Amazona farinosa	3
Amazona festiva	1
Amazona finschi	1
Amazona ochrocephala	5
Amazona oratrix	1
Amazona pretrei	2
Amazona ventralis	1
Anas bahamensis	1
Anas clypeata	1
Anas cyanoptera	1
Anas fulvigula	1
Anas hottentota	1
Anas luzonica	1
Anas penelope	1
Anas platyrhynchos	10
Anas poecilorhyncha	2
Anas versicolor	1
Anodorhynchus hyacinthinus	1
Anser albifrons	3
Anser anser	2
Anser brachyrhynchus	1
Anser cygnoides	5
Anser erythropus	1
Anser fabalis	3
Anser indicus	4
Anseranas semipalmata	1
Anthracoceros malayanus	1
Ara ararauna	2
Ara macao	2
Ara militaris	2
Aratinga acuticaudata	5
Aratinga aurea	1
Aratinga chloroptera	1
Aratinga erythrogenys	5
Aratinga finschi	1
Aratinga mitrata	3
Aratinga nana	1
Aratinga pertinax	5
Aratinga wagleri	1
Aratinga weddellii	1
Atrichornis clamosus	1
Aythya ferina	2
Balearica pavonina	1
Balearica regulorum	1
Barnardius zonarius	6
Branta canadensis	5
Branta leucopsis	3
Branta ruficollis	1
Branta sandvicensis	1
Brotogeris pyrrhoptera	1
Brotogeris versicolurus	1
Bubo bubo	1
Bubulcus ibis	14
Bucanetes githagineus	1
Buceros bicornis	1
Bucorvus abyssinicus	1
Bycanistes brevis	1
Cacatua alba	3
Cacatua galerita	4
Cacatua goffiniana	3
Cacatua leadbeateri	1
Cacatua moluccensis	3
Cacatua roseicapilla	1
Cacatua sulphurea	1
Cacatua tenuirostris	2
Cairina moschata	5
Callipepla gambelii	1
Callonetta leucophrys	3
Cardinalis cardinalis	1
Carduelis carduelis	4
Carduelis flammea	1
Carduelis flavirostris	1
Carpodacus mexicanus	5
Carpodacus roseus	1
Cereopsis novaehollandiae	1
Chen canagica	1
Chloephaga picta	1
Chloropsis cochinchinensis	1
Chrysolophus pictus	1
Ciconia abdimii	1
Ciconia episcopus	1
Cinclidium leucurum	1
Cissa chinensis	1
Coccycolius iris	1
Colinus cristatus	1
Colinus virginianus	3
Columba guinea	1
Columba livia	121
Copsychus malabaricus	2
Coracopsis nigra	1
Corvus albus	1
Corvus corax	1
Corvus splendens	11
Coturnix chinensis	1
Coturnix coturnix	1
Crypturellus soui	1
Cyanocorax yncas	1
Cyanoliseus patagonus	4
Cygnus atratus	4
Cygnus buccinator	1
Cygnus cygnus	1
Cygnus olor	2
Cyornis banyumas	1
Dendrocitta vagabunda	1
Dendrocygna arcuata	1
Dendrocygna autumnalis	1
Dendrocygna bicolor	2
Dendrocygna viduata	2
Diopsittaca nobilis	2
Eclectus roratus	3
Emberiza cioides	1
Eophona migratoria	2
Eophona personata	3
Eos bornea	4
Eremophila alpestris	1
Estrilda astrild	2
Estrilda melpoda	3
Estrilda troglodytes	3
Euplectes afer	9
Euplectes ardens	1
Euplectes franciscanus	5
Euplectes orix	3
Falco tinnunculus	2
Foudia madagascariensis	1
Francolinus francolinus	3
Francolinus leucoscepus	1
Francolinus pondicerianus	1
Galerida cristata	1
Gallus gallus	6
Garrulax chinensis	1
Garrulax formosus	2
Garrulax sannio	1
Geopelia cuneata	2
Geopelia placida	1
Goura cristata	1
Gracula religiosa	3
Grus americana	7
Grus antigone	2
Halcyon leucocephala	1
Icterus pectoralis	1
Lagopus lagopus	1
Lagopus leucura	2
Lamprotornis caudatus	1
Lamprotornis chalybaeus	1
Lamprotornis purpureus	1
Lamprotornis superbus	2
Leiothrix lutea	2
Lonchura atricapilla	4
Lonchura cantans	1
Lonchura cucullata	2
Lonchura ferruginosa	1
Lonchura leucogastroides	1
Lonchura maja	3
Lonchura malabarica	8
Lonchura malacca	8
Lonchura punctulata	7
Lonchura striata	1
Lophura nycthemera	1
Loriculus vernalis	1
Lorius garrulus	2
Macrocephalon maleo	1
Marmaronetta angustirostris	1
Megalaima lineata	1
Meleagris gallopavo	2
Melopsittacus undulatus	10
Mimus polyglottos	2
Minla ignotincta	1
Mirafra javanica	1
Molothrus bonariensis	4
Musophaga violacea	1
Mycteria cinerea	1
Mycteria ibis	1
Mycteria leucocephala	1
Myiopsitta monachus	17
Nandayus nenday	2
Neochen jubata	1
Neochmia temporalis	1
Netta rufina	3
Nothura maculosa	1
Numida meleagris	4
Nymphicus hollandicus	5
Oena capensis	1
Oryzoborus angolensis	2
Oxyura jamaicensis	5
Padda oryzivora	4
Panurus biarmicus	1
Paradoxornis alphonsianus	2
Paroaria coronata	1
Paroaria dominicana	1
Parus spilonotus	1
Passer domesticus	17
Passer luteus	1
Passer montanus	12
Passerina amoena	1
Passerina ciris	1
Passerina cyanea	2
Pavo cristatus	4
Pavo muticus	1
Pelecanus crispus	1
Pelecanus rufescens	2
Perdix perdix	1
Phalacrocorax carbo	1
Phasianus colchicus	29
Phoeniconaias minor	2
Phoenicopterus chilensis	2
Phoenicopterus roseus	2
Phoenicopterus ruber	2
Pica pica	1
Pionites melanocephalus	1
Pionus senilis	1
Platalea alba	2
Platalea leucorodia	1
Platycercus adscitus	2
Platycercus elegans	4
Platycercus eximius	1
Ploceus benghalensis	1
Ploceus cucullatus	10
Ploceus intermedius	2
Ploceus jacksoni	2
Ploceus manyar	6
Ploceus philippinus	3
Poicephalus meyeri	1
Poicephalus senegalus	4
Porphyrio porphyrio	4
Probosciger aterrimus	2
Prosopeia splendens	1
Psephotus haematonotus	1
Pseudeos fuscata	2
Psittacula alexandri	3
Psittacula cyanocephala	2
Psittacula eupatria	9
Psittacula krameri	12
Psittacula roseata	2
Psittacus erithacus	4
Pycnonotus atriceps	1
Pycnonotus aurigaster	1
Pycnonotus cafer	6
Pycnonotus goiavier	1
Pycnonotus jocosus	7
Pycnonotus leucogenys	4
Pycnonotus melanicterus	1
Pycnonotus xanthorrhous	1
Pyrrhura frontalis	1
Pyrrhura molinae	1
Quelea quelea	1
Ramphastos toco	1
Ramphastos vitellinus	1
Rhea americana	1
Rhynchopsitta pachyrhyncha	1
Rhynchopsitta terrisi	1
Rhynchotus rufescens	1
Serinus canaria	1
Serinus mozambicus	2
Sicalis luteola	1
Sitta frontalis	1
Spizixos semitorques	1
Sporopipes squamifrons	1
Stagonopleura bella	1
Stagonopleura guttata	1
Stigmatopelia chinensis	1
Stigmatopelia senegalensis	1
Streptopelia decaocto	19
Streptopelia risoria	7
Streptopelia roseogrisea	2
Streptopelia tranquebarica	1
Streptopelia turtur	2
Struthio camelus	1
Sturnus burmannicus	2
Sturnus contra	3
Sturnus melanopterus	2
Sturnus nigricollis	3
Sturnus pagodarum	3
Sturnus vulgaris	3
Tachyphonus rufus	1
Tadorna ferruginea	2
Tadorna tadorna	1
Taeniopygia bichenovii	1
Taeniopygia guttata	2
Tanygnathus megalorynchos	2
Tauraco schalowi	1
Thraupis episcopus	1
Threskiornis aethiopicus	9
Threskiornis melanocephalus	1
Trichoglossus chlorolepidotus	2
Trichoglossus haematodus	2
Trichoglossus ornatus	1
Tyto alba	1
Uraeginthus bengalus	1
Urocissa erythrorhyncha	1
Vanellus miles	1
Vidua macroura	5
Vidua paradisaea	1
Vini kuhlii	1
Yuhina diademata	1
Zosterops japonicus	1

## Sheet: 4th Quartile Country Richness
Country unit	Species recorded
AFGHANISTAN	1
ÅLAND ISLANDS	1
ALBANIA	2
ALGERIA	1
AMERICAN SAMOA	1
ANDORRA	3
ANTIGUA AND BARBUDA	1
ARGENTINA	4
ARMENIA	1
AUSTRALIA Australian Capital Territory	1
AUSTRALIA New South Wales	5
AUSTRALIA Northern Territory	2
AUSTRALIA Queensland	4
AUSTRALIA South Australia	2
AUSTRALIA Tasmania	4
AUSTRALIA Victoria	5
AUSTRALIA Western Australia	5
AUSTRIA	1
AZERBAIJAN	2
BAHAMAS	4
BAHRAIN	15
BANGLADESH	1
BARBADOS	7
BELARUS	3
BELGIUM	4
BERMUDA	1
BHUTAN	1
BOSNIA AND HERZEGOVINA	2
BOTSWANA	4
BRAZIL	4
BRUNEI DARUSSALAM	1
BULGARIA	3
BURKINA FASO	1
CAMBODIA	1
CAMEROON	1
CANADA Alberta	1
CANADA British Columbia	2
CANADA Manitoba	1
CANADA New Brunswick	1
CANADA Nova Scotia	1
CANADA Ontario	3
CANADA Prince Edward Island	1
CANADA Quebec	1
CANADA Saskatchewan	1
CAPE VERDE	1
CAYMAN ISLANDS	16
CHAD	1
CHINA	3
CHRISTMAS ISLAND	1
COCOS (KEELING) ISLANDS	1
COLOMBIA	1
COSTA RICA	2
CôTE D'IVOIRE	1
CROATIA	5
CUBA	5
CYPRUS	2
CZECH REPUBLIC	4
DENMARK	3
DOMINICA	2
DOMINICAN REPUBLIC	4
ECUADOR	1
EGYPT	2
ERITREA	1
ETHIOPIA	1
FALKLAND ISLANDS (MALVINAS)	1
FAROE ISLANDS	3
FIJI ISLAND	2
FINLAND	1
FRANCE	11
FRENCH GUIANA	1
FRENCH POLYNESIA	6
FRENCH SOUTHERN TERRITORIES	1
GAMBIA	2
GEORGIA	2
GERMANY	10
GIBRALTAR	3
GREECE	2
GRENADA	2
GUADELOUPE	7
GUAM	7
GUINEA	1
GUINEA-BISSAU	1
HAITI	3
HONGKONG	41
HUNGARY	2
INDONESIA	9
IRAN, ISLAMIC REPUBLIC OF	2
IRAQ	2
ISRAEL	7
ITALY	9
JAMAICA	8
JAPAN	3
JORDAN	2
KAZAKHSTAN	2
KENYA	1
KIRIBATI	1
KOREA, DEMOCRATIC PEOPLE'S REPUBLIC OF	1
KOREA, REPUBLIC OF	1
KUWAIT	10
KYRGYZSTAN	1
LAO PEOPLE'S DEMOCRATIC REPUBLIC	1
LATVIA	1
LEBANON	5
LESOTHO	1
LIBERIA	2
LIBYAN ARAB JAMAHIRIYA	1
LIECHTENSTEIN	1
LITHUANIA	1
LUXEMBOURG	3
MACEDONIA, THE FORMER YUGOSLAV REPUBLIC OF	2
MADAGASCAR	2
MALAYSIA	4
MALDIVES	1
MALI	2
MALTA	2
MARSHALL ISLANDS	2
MARTINIQUE	6
MAURITANIA	1
MAURITIUS	16
MAYOTTE	1
MEXICO	4
MICRONESIA, FEDERATED STATES OF	3
MOLDOVA, REPUBLIC OF	2
MONACO	4
MONGOLIA	1
MONTENEGRO	2
MONTSERRAT	1
MOROCCO	2
MOZAMBIQUE	2
MYANMAR	1
NAMIBIA	2
NEPAL	1
NETHERLANDS	11
NETHERLANDS ANTILLES	4
NEW CALEDONIA	1
NEW ZEALAND	1
NICARAGUA	1
NIGER	1
NIGERIA	1
NORFOLK ISLAND	1
NORTHERN MARIANA ISLANDS	3
NORWAY	5
OMAN	13
PAKISTAN	1
PALAU	4
PALESTINIAN TERRITORY, OCCUPIED	2
PANAMA	2
PAPUA NEW GUINEA	2
PERU	2
POLAND	2
PORTUGAL	16
PUERTO RICO	12
QATAR	8
REUNION	5
ROMANIA	1
RUSSIAN FEDERATION	2
SAINT KITTS AND NEVIS	1
SAINT LUCIA	1
SAN MARINO	1
SAUDI ARABIA	13
SENEGAL	1
SERBIA	2
SEYCHELLES	3
SIERRA LEONE	1
SINGAPORE	38
SLOVAKIA	2
SLOVENIA	2
SOMALIA	1
SOUTH AFRICA	14
SPAIN	51
SRI LANKA	1
SUDAN	1
SWAZILAND	1
SWEDEN	4
SWITZERLAND	4
SYRIAN ARAB REPUBLIC	2
TAIWAN, PROVINCE OF CHINA	14
TAJIKISTAN	1
THAILAND	3
TONGA	2
TRINIDAD AND TOBAGO	3
TUNISIA	1
TURKEY	3
TURKMENISTAN	1
TURKS AND CAICOS ISLANDS	3
UKRAINE	6
UNITED ARAB EMIRATES	24
UNITED KINGDOM	21
UNITED STATES Alabama	1
UNITED STATES Arizona	4
UNITED STATES Arkansas	1
UNITED STATES California	16
UNITED STATES District of Columbia	1
UNITED STATES Florida	81
UNITED STATES Georgia	2
UNITED STATES Hawaiian Islands	10
UNITED STATES Idaho	4
UNITED STATES Indiana	1
UNITED STATES Iowa	2
UNITED STATES Kentucky	1
UNITED STATES Maine	1
UNITED STATES Maryland	3
UNITED STATES Michigan	1
UNITED STATES Midway	1
UNITED STATES Minnesota	2
UNITED STATES MINOR OUTLYING ISLAND	4
UNITED STATES Missouri	2
UNITED STATES Montana	2
UNITED STATES Nebraska	1
UNITED STATES New Hampshire	1
UNITED STATES New Jersey	1
UNITED STATES New Mexico	2
UNITED STATES New York	1
UNITED STATES North Carolina	1
UNITED STATES Oregon	1
UNITED STATES Pennsylvania	2
UNITED STATES Rhode Island	1
UNITED STATES South Carolina	3
UNITED STATES Tennessee	1
UNITED STATES Texas	1
UNITED STATES Utah	2
UNITED STATES Vermont	1
UNITED STATES Virginia	2
UNITED STATES Wisconsin	3
UNITED STATES Wyoming	1
URUGUAY	1
UZBEKISTAN	1
VANUATU	3
VENEZUELA	4
VIETNAM	1
VIRGIN ISLANDS, U.S	11
WALLIS AND FUTUNA	1
WESTERN SAHARA	1
YEMEN	3
ZIMBABWE	1

## Sheet: 4th Quartile Introduction Dates
Country unit	Binomial	EarliestRecord
AFGHANISTAN	Columba livia	1996
ÅLAND ISLANDS	Phasianus colchicus	1998
ALBANIA	Columba livia	1996
ALBANIA	Phasianus colchicus	1998
ALGERIA	Columba livia	1996
AMERICAN SAMOA	Acridotheres fuscus	1985
ANDORRA	Columba livia	1996
ANDORRA	Phasianus colchicus	1998
ANDORRA	Aythya ferina	1999
ANTIGUA AND BARBUDA	Passer domesticus	1989
ARGENTINA	Columba livia	1996
ARGENTINA	Brotogeris versicolurus	1998
ARGENTINA	Sturnus vulgaris	1998
ARGENTINA	Tachyphonus rufus	1999
ARMENIA	Columba livia	1996
AUSTRALIA Australian Capital Territory	Barnardius zonarius	1998
AUSTRALIA New South Wales	Alectoris chukar	1985
AUSTRALIA New South Wales	Barnardius zonarius	1998
AUSTRALIA New South Wales	Cacatua leadbeateri	1998
AUSTRALIA New South Wales	Nymphicus hollandicus	1998
AUSTRALIA New South Wales	Platycercus adscitus	1998
AUSTRALIA Northern Territory	Acridotheres tristis	2000
AUSTRALIA Northern Territory	Barnardius zonarius	1998
AUSTRALIA Queensland	Alectura lathami	1994
AUSTRALIA Queensland	Barnardius zonarius	1998
AUSTRALIA Queensland	Cacatua tenuirostris	1991
AUSTRALIA Queensland	Pycnonotus jocosus	1983
AUSTRALIA South Australia	Geopelia placida	1991
AUSTRALIA South Australia	Meleagris gallopavo	1994
AUSTRALIA Tasmania	Anser anser	1996
AUSTRALIA Tasmania	Barnardius zonarius	1998
AUSTRALIA Tasmania	Platycercus elegans	1998
AUSTRALIA Tasmania	Struthio camelus	1990
AUSTRALIA Victoria	Barnardius zonarius	1998
AUSTRALIA Victoria	Cereopsis novaehollandiae	1990
AUSTRALIA Victoria	Geopelia cuneata	1984
AUSTRALIA Victoria	Platycercus adscitus	1998
AUSTRALIA Victoria	Trichoglossus chlorolepidotus	1998
AUSTRALIA Western Australia	Atrichornis clamosus	1983
AUSTRALIA Western Australia	Cacatua tenuirostris	1999
AUSTRALIA Western Australia	Platycercus elegans	1998
AUSTRALIA Western Australia	Stagonopleura guttata	1987
AUSTRALIA Western Australia	Taeniopygia bichenovii	1991
AUSTRIA	Columba livia	1996
AZERBAIJAN	Columba livia	1996
AZERBAIJAN	Phasianus colchicus	1998
BAHAMAS	Molothrus bonariensis	1993
BAHAMAS	Cacatua galerita	1995
BAHAMAS	Anas platyrhynchos	2000
BAHAMAS	Streptopelia risoria	2000
BAHRAIN	Foudia madagascariensis	1984
BAHRAIN	Pycnonotus jocosus	1985
BAHRAIN	Ploceus philippinus	1987
BAHRAIN	Ploceus manyar	1988
BAHRAIN	Psittacula cyanocephala	1988
BAHRAIN	Psittacula eupatria	1989
BAHRAIN	Pycnonotus cafer	1989
BAHRAIN	Ploceus benghalensis	1991
BAHRAIN	Pycnonotus leucogenys	1991
BAHRAIN	Gracula religiosa	1992
BAHRAIN	Lonchura malacca	1992
BAHRAIN	Lonchura punctulata	1992
BAHRAIN	Melopsittacus undulatus	1992
BAHRAIN	Threskiornis aethiopicus	1995
BAHRAIN	Columba livia	1996
BANGLADESH	Columba livia	1996
BARBADOS	Anas platyrhynchos	1985
BARBADOS	Psittacula krameri	1985
BARBADOS	Amazona ochrocephala	1991
BARBADOS	Bubulcus ibis	1994
BARBADOS	Corvus splendens	1994
BARBADOS	Euplectes afer	1998
BARBADOS	Aix sponsa	1999
BELARUS	Columba livia	1996
BELARUS	Tadorna ferruginea	1996
BELARUS	Phasianus colchicus	1998
BELGIUM	Branta leucopsis	1983
BELGIUM	Anser fabalis	1991
BELGIUM	Columba livia	1996
BELGIUM	Threskiornis aethiopicus	2000
BERMUDA	Sporopipes squamifrons	1997
BHUTAN	Columba livia	1996
BOSNIA AND HERZEGOVINA	Columba livia	1996
BOSNIA AND HERZEGOVINA	Phasianus colchicus	1998
BOTSWANA	Agapornis roseicollis	1997
BOTSWANA	Aix sponsa	1999
BOTSWANA	Netta rufina	1999
BOTSWANA	Streptopelia turtur	2000
BRAZIL	Paroaria dominicana	1985
BRAZIL	Melopsittacus undulatus	1990
BRAZIL	Carduelis carduelis	1994
BRAZIL	Columba livia	1996
BRUNEI DARUSSALAM	Acridotheres tristis	1998
BULGARIA	Branta canadensis	1983
BULGARIA	Columba livia	1996
BULGARIA	Phasianus colchicus	1998
BURKINA FASO	Columba livia	1996
CAMBODIA	Columba livia	1996
CAMEROON	Columba livia	1996
CANADA Alberta	Mimus polyglottos	1994
CANADA British Columbia	Mimus polyglottos	1994
CANADA British Columbia	Streptopelia decaocto	1999
CANADA Manitoba	Passer montanus	1998
CANADA New Brunswick	Carpodacus mexicanus	1992
CANADA Nova Scotia	Carpodacus mexicanus	1992
CANADA Ontario	Carpodacus mexicanus	1992
CANADA Ontario	Passer montanus	1998
CANADA Ontario	Streptopelia decaocto	1999
CANADA Prince Edward Island	Carpodacus mexicanus	1992
CANADA Quebec	Carpodacus mexicanus	1992
CANADA Saskatchewan	Streptopelia decaocto	1999
CAPE VERDE	Halcyon leucocephala	1987
CAYMAN ISLANDS	Anas platyrhynchos	1983
CAYMAN ISLANDS	Cardinalis cardinalis	1983
CAYMAN ISLANDS	Streptopelia risoria	1983
CAYMAN ISLANDS	Columba livia	1984
CAYMAN ISLANDS	Psittacula krameri	1985
CAYMAN ISLANDS	Aix sponsa	1986
CAYMAN ISLANDS	Alectoris chukar	1986
CAYMAN ISLANDS	Meleagris gallopavo	1986
CAYMAN ISLANDS	Myiopsitta monachus	1987
CAYMAN ISLANDS	Amazona ochrocephala	1991
CAYMAN ISLANDS	Aratinga erythrogenys	1992
CAYMAN ISLANDS	Nymphicus hollandicus	1992
CAYMAN ISLANDS	Sturnus vulgaris	1992
CAYMAN ISLANDS	Lonchura malacca	1995
CAYMAN ISLANDS	Melopsittacus undulatus	1998
CAYMAN ISLANDS	Streptopelia decaocto	1998
CHAD	Columba livia	1996
CHINA	Francolinus pondicerianus	1988
CHINA	Columba livia	1996
CHINA	Psittacula alexandri	2000
CHRISTMAS ISLAND	Passer domesticus	1993
COCOS (KEELING) ISLANDS	Numida meleagris	1984
COLOMBIA	Passer domesticus	1998
COSTA RICA	Columba livia	1989
COSTA RICA	Icterus pectoralis	1998
CôTE D'IVOIRE	Columba livia	1996
CROATIA	Psittacula krameri	1985
CROATIA	Anser indicus	1994
CROATIA	Columba livia	1996
CROATIA	Cygnus atratus	1996
CROATIA	Phasianus colchicus	1998
CUBA	Lonchura malacca	1989
CUBA	Streptopelia decaocto	1990
CUBA	Lonchura punctulata	1998
CUBA	Phasianus colchicus	1998
CUBA	Psittacula krameri	1999
CYPRUS	Columba livia	1996
CYPRUS	Streptopelia decaocto	1998
CZECH REPUBLIC	Myiopsitta monachus	1986
CZECH REPUBLIC	Cygnus atratus	1995
CZECH REPUBLIC	Columba livia	1996
CZECH REPUBLIC	Alopochen aegyptiaca	1999
DENMARK	Passerina cyanea	1987
DENMARK	Columba livia	1996
DENMARK	Corvus splendens	1996
DOMINICA	Streptopelia decaocto	1987
DOMINICA	Aratinga pertinax	1998
DOMINICAN REPUBLIC	Aratinga pertinax	1985
DOMINICAN REPUBLIC	Amandava amandava	1997
DOMINICAN REPUBLIC	Gallus gallus	1998
DOMINICAN REPUBLIC	Myiopsitta monachus	1998
ECUADOR	Aratinga erythrogenys	1996
EGYPT	Columba livia	1996
EGYPT	Acridotheres tristis	1998
ERITREA	Columba livia	1996
ETHIOPIA	Columba livia	1996
FALKLAND ISLANDS (MALVINAS)	Bubulcus ibis	1996
FAROE ISLANDS	Branta canadensis	1984
FAROE ISLANDS	Eophona migratoria	1992
FAROE ISLANDS	Lagopus lagopus	1998
FIJI ISLAND	Anas platyrhynchos	1983
FIJI ISLAND	Prosopeia splendens	1998
FINLAND	Oxyura jamaicensis	1989
FRANCE	Ploceus cucullatus	1984
FRANCE	Lonchura malabarica	1988
FRANCE	Psittacula krameri	1989
FRANCE	Pelecanus rufescens	1991
FRANCE	Anas bahamensis	1995
FRANCE	Columba livia	1996
FRANCE	Passer montanus	1997
FRANCE	Numida meleagris	1998
FRANCE	Passer domesticus	1999
FRANCE	Anser indicus	2000
FRANCE	Corvus splendens	2000
FRENCH GUIANA	Passer domesticus	1994
FRENCH POLYNESIA	Passer domesticus	1989
FRENCH POLYNESIA	Stigmatopelia chinensis	1989
FRENCH POLYNESIA	Paroaria coronata	1990
FRENCH POLYNESIA	Stagonopleura bella	1997
FRENCH POLYNESIA	Melopsittacus undulatus	1998
FRENCH POLYNESIA	Vini kuhlii	1998
FRENCH SOUTHERN TERRITORIES	Pycnonotus jocosus	2000
GAMBIA	Passer domesticus	1990
GAMBIA	Columba livia	1996
GEORGIA	Columba livia	1996
GEORGIA	Phasianus colchicus	1998
GERMANY	Ploceus cucullatus	1984
GERMANY	Anas penelope	1985
GERMANY	Phoenicopterus ruber	1985
GERMANY	Anser albifrons	1991
GERMANY	Eophona migratoria	1991
GERMANY	Leiothrix lutea	1992
GERMANY	Callonetta leucophrys	1995
GERMANY	Columba livia	1996
GERMANY	Phoenicopterus roseus	1999
GERMANY	Rhea americana	2000
GIBRALTAR	Corvus splendens	1994
GIBRALTAR	Columba livia	1996
GIBRALTAR	Phasianus colchicus	1998
GREECE	Columba livia	1996
GREECE	Phasianus colchicus	1998
GRENADA	Sicalis luteola	1988
GRENADA	Amazona amazonica	1989
GUADELOUPE	Lonchura punctulata	1984
GUADELOUPE	Myiopsitta monachus	1990
GUADELOUPE	Aratinga pertinax	1998
GUADELOUPE	Estrilda melpoda	1998
GUADELOUPE	Euplectes franciscanus	1998
GUADELOUPE	Melopsittacus undulatus	1998
GUADELOUPE	Passer domesticus	1999
GUAM	Columba livia	1987
GUAM	Padda oryzivora	1987
GUAM	Nothura maculosa	1988
GUAM	Rhynchotus rufescens	1988
GUAM	Phasianus colchicus	1991
GUAM	Bubulcus ibis	2000
GUAM	Lonchura atricapilla	2000
GUINEA	Columba livia	1996
GUINEA-BISSAU	Columba livia	1996
HAITI	Passer domesticus	1998
HAITI	Lonchura malacca	1999
HAITI	Lonchura punctulata	1999
HONGKONG	Agapornis roseicollis	1983
HONGKONG	Alcippe morrisonia	1984
HONGKONG	Euplectes afer	1984
HONGKONG	Anser cygnoides	1985
HONGKONG	Eclectus roratus	1985
HONGKONG	Eremophila alpestris	1985
HONGKONG	Sitta frontalis	1985
HONGKONG	Pycnonotus goiavier	1987
HONGKONG	Vidua macroura	1987
HONGKONG	Aethopyga gouldiae	1988
HONGKONG	Cacatua goffiniana	1988
HONGKONG	Parus spilonotus	1988
HONGKONG	Porphyrio porphyrio	1988
HONGKONG	Spizixos semitorques	1988
HONGKONG	Carpodacus roseus	1989
HONGKONG	Minla ignotincta	1989
HONGKONG	Sturnus melanopterus	1989
HONGKONG	Acridotheres fuscus	1990
HONGKONG	Carduelis carduelis	1990
HONGKONG	Cinclidium leucurum	1990
HONGKONG	Cyanocorax yncas	1990
HONGKONG	Cyornis banyumas	1990
HONGKONG	Emberiza cioides	1990
HONGKONG	Galerida cristata	1990
HONGKONG	Pycnonotus xanthorrhous	1990
HONGKONG	Yuhina diademata	1990
HONGKONG	Chloropsis cochinchinensis	1991
HONGKONG	Mirafra javanica	1991
HONGKONG	Eos bornea	1992
HONGKONG	Lorius garrulus	1992
HONGKONG	Garrulax formosus	1993
HONGKONG	Probosciger aterrimus	1993
HONGKONG	Passer domesticus	1994
HONGKONG	Cacatua alba	1995
HONGKONG	Copsychus malabaricus	1995
HONGKONG	Paradoxornis alphonsianus	1995
HONGKONG	Cacatua moluccensis	1996
HONGKONG	Carduelis flavirostris	1996
HONGKONG	Ploceus manyar	1997
HONGKONG	Tyto alba	1997
HONGKONG	Amazona farinosa	1998
HUNGARY	Oxyura jamaicensis	1994
HUNGARY	Columba livia	1996
INDONESIA	Corvus splendens	1984
INDONESIA	Columba livia	1986
INDONESIA	Acridotheres cinereus	1987
INDONESIA	Goura cristata	1993
INDONESIA	Lonchura leucogastroides	1993
INDONESIA	Macrocephalon maleo	1994
INDONESIA	Acridotheres javanicus	1998
INDONESIA	Cacatua alba	1998
INDONESIA	Tanygnathus megalorynchos	1998
IRAN, ISLAMIC REPUBLIC OF	Corvus splendens	1994
IRAN, ISLAMIC REPUBLIC OF	Columba livia	1996
IRAQ	Columba livia	1996
IRAQ	Acridotheres tristis	1997
ISRAEL	Oxyura jamaicensis	1983
ISRAEL	Cairina moschata	1985
ISRAEL	Lonchura malabarica	1985
ISRAEL	Tadorna ferruginea	1985
ISRAEL	Acridotheres tristis	1987
ISRAEL	Aix galericulata	1995
ISRAEL	Columba livia	1996
ITALY	Ploceus cucullatus	1983
ITALY	Phoenicopterus chilensis	1986
ITALY	Estrilda astrild	1992
ITALY	Euplectes afer	1992
ITALY	Platalea alba	1994
ITALY	Paradoxornis alphonsianus	1995
ITALY	Columba livia	1996
ITALY	Francolinus francolinus	1998
ITALY	Phoeniconaias minor	2000
JAMAICA	Euplectes afer	1988
JAMAICA	Euplectes franciscanus	1988
JAMAICA	Lonchura cucullata	1988
JAMAICA	Lonchura malacca	1988
JAMAICA	Molothrus bonariensis	1989
JAMAICA	Lonchura punctulata	1998
JAMAICA	Melopsittacus undulatus	1998
JAMAICA	Lonchura atricapilla	2000
JAPAN	Euplectes afer	1985
JAPAN	Lonchura striata	1985
JAPAN	Garrulax sannio	1994
JORDAN	Lonchura malabarica	1985
JORDAN	Columba livia	1996
KAZAKHSTAN	Columba livia	1996
KAZAKHSTAN	Acridotheres tristis	1998
KENYA	Agapornis canus	1989
KIRIBATI	Columba livia	1987
KOREA, DEMOCRATIC PEOPLE'S REPUBLIC OF	Columba livia	1996
KOREA, REPUBLIC OF	Columba livia	1996
KUWAIT	Pycnonotus cafer	1983
KUWAIT	Threskiornis aethiopicus	1983
KUWAIT	Pycnonotus leucogenys	1991
KUWAIT	Panurus biarmicus	1994
KUWAIT	Psittacula eupatria	1995
KUWAIT	Columba livia	1996
KUWAIT	Lonchura malabarica	1998
KUWAIT	Ploceus manyar	1998
KUWAIT	Amandava subflava	1999
KUWAIT	Sturnus pagodarum	1999
KYRGYZSTAN	Columba livia	1996
LAO PEOPLE'S DEMOCRATIC REPUBLIC	Columba livia	1996
LATVIA	Phasianus colchicus	1998
LEBANON	Alectoris graeca	1994
LEBANON	Columba livia	1996
LEBANON	Acridotheres tristis	1999
LEBANON	Streptopelia tranquebarica	1999
LEBANON	Lonchura malabarica	2000
LESOTHO	Columba livia	1996
LIBERIA	Passer domesticus	1988
LIBERIA	Columba livia	1996
LIBYAN ARAB JAMAHIRIYA	Columba livia	1996
LIECHTENSTEIN	Columba livia	1996
LITHUANIA	Phasianus colchicus	1998
LUXEMBOURG	Columba livia	1996
LUXEMBOURG	Phasianus colchicus	1998
LUXEMBOURG	Branta canadensis	2000
MACEDONIA, THE FORMER YUGOSLAV REPUBLIC OF	Columba livia	1996
MACEDONIA, THE FORMER YUGOSLAV REPUBLIC OF	Phasianus colchicus	1998
MADAGASCAR	Estrilda astrild	1983
MADAGASCAR	Passer domesticus	1983
MALAYSIA	Sturnus melanopterus	1989
MALAYSIA	Sturnus nigricollis	1991
MALAYSIA	Columba livia	1993
MALAYSIA	Grus antigone	1999
MALDIVES	Passer domesticus	1984
MALI	Columba livia	1989
MALI	Anas platyrhynchos	2000
MALTA	Myiopsitta monachus	1997
MALTA	Psittacula krameri	1997
MARSHALL ISLANDS	Cairina moschata	1990
MARSHALL ISLANDS	Pycnonotus cafer	2000
MARTINIQUE	Oryzoborus angolensis	1983
MARTINIQUE	Aratinga pertinax	1988
MARTINIQUE	Lonchura punctulata	1995
MARTINIQUE	Estrilda melpoda	1998
MARTINIQUE	Estrilda troglodytes	1998
MARTINIQUE	Streptopelia risoria	1999
MAURITANIA	Columba livia	1996
MAURITIUS	Cygnus atratus	1983
MAURITIUS	Falco tinnunculus	1985
MAURITIUS	Streptopelia roseogrisea	1986
MAURITIUS	Pseudeos fuscata	1987
MAURITIUS	Stigmatopelia senegalensis	1987
MAURITIUS	Lonchura cucullata	1988
MAURITIUS	Cacatua goffiniana	1989
MAURITIUS	Acridotheres grandis	1991
MAURITIUS	Platycercus elegans	1991
MAURITIUS	Platycercus eximius	1991
MAURITIUS	Eos bornea	1992
MAURITIUS	Psittacus erithacus	1994
MAURITIUS	Ara ararauna	1995
MAURITIUS	Agapornis roseicollis	1996
MAURITIUS	Cacatua sulphurea	1996
MAURITIUS	Streptopelia risoria	1996
MAYOTTE	Pycnonotus jocosus	1985
MEXICO	Columba livia	1996
MEXICO	Amazona farinosa	1998
MEXICO	Amazona oratrix	1998
MEXICO	Myiopsitta monachus	1999
MICRONESIA, FEDERATED STATES OF	Columba livia	1987
MICRONESIA, FEDERATED STATES OF	Gallus gallus	1987
MICRONESIA, FEDERATED STATES OF	Acridotheres tristis	1988
MOLDOVA, REPUBLIC OF	Columba livia	1996
MOLDOVA, REPUBLIC OF	Phasianus colchicus	1998
MONACO	Aix galericulata	1995
MONACO	Anser cygnoides	1995
MONACO	Columba livia	1996
MONACO	Phasianus colchicus	1998
MONGOLIA	Columba livia	1996
MONTENEGRO	Columba livia	1996
MONTENEGRO	Phasianus colchicus	1998
MONTSERRAT	Streptopelia decaocto	1990
MOROCCO	Columba livia	1996
MOROCCO	Phasianus colchicus	1997
MOZAMBIQUE	Psittacula krameri	1996
MOZAMBIQUE	Acridotheres tristis	1997
MYANMAR	Columba livia	1996
NAMIBIA	Columba livia	1985
NAMIBIA	Anas platyrhynchos	1996
NEPAL	Columba livia	1996
NETHERLANDS	Passerina cyanea	1983
NETHERLANDS	Chloephaga picta	1985
NETHERLANDS	Anser cygnoides	1987
NETHERLANDS	Branta leucopsis	1987
NETHERLANDS	Anser albifrons	1991
NETHERLANDS	Anser fabalis	1991
NETHERLANDS	Cairina moschata	1991
NETHERLANDS	Phoenicopterus ruber	1991
NETHERLANDS	Corvus splendens	1994
NETHERLANDS	Columba livia	1996
NETHERLANDS	Phasianus colchicus	1998
NETHERLANDS ANTILLES	Molothrus bonariensis	1985
NETHERLANDS ANTILLES	Psittacula krameri	1985
NETHERLANDS ANTILLES	Aratinga pertinax	1998
NETHERLANDS ANTILLES	Numida meleagris	1998
NEW CALEDONIA	Branta canadensis	1999
NEW ZEALAND	Porphyrio porphyrio	1993
NICARAGUA	Columba livia	1989
NIGER	Columba livia	1996
NIGERIA	Columba livia	1996
NORFOLK ISLAND	Anas platyrhynchos	1996
NORTHERN MARIANA ISLANDS	Columba livia	1987
NORTHERN MARIANA ISLANDS	Coturnix chinensis	1998
NORTHERN MARIANA ISLANDS	Anas platyrhynchos	2000
NORWAY	Oxyura jamaicensis	1984
NORWAY	Passerina ciris	1986
NORWAY	Eophona personata	1989
NORWAY	Passerina amoena	1991
NORWAY	Columba livia	1996
OMAN	Threskiornis aethiopicus	1983
OMAN	Pycnonotus jocosus	1987
OMAN	Psittacula cyanocephala	1991
OMAN	Pycnonotus leucogenys	1991
OMAN	Streptopelia decaocto	1993
OMAN	Acridotheres tristis	1996
OMAN	Columba livia	1996
OMAN	Pycnonotus cafer	1996
OMAN	Anas poecilorhyncha	1997
OMAN	Alopochen aegyptiaca	1998
OMAN	Marmaronetta angustirostris	1998
OMAN	Ploceus cucullatus	1998
OMAN	Ploceus jacksoni	2000
PAKISTAN	Columba livia	1996
PALAU	Gallus gallus	1987
PALAU	Lonchura ferruginosa	1996
PALAU	Lonchura atricapilla	2000
PALAU	Passer montanus	2000
PALESTINIAN TERRITORY, OCCUPIED	Lonchura malabarica	1985
PALESTINIAN TERRITORY, OCCUPIED	Columba livia	1996
PANAMA	Columba livia	1989
PANAMA	Crypturellus soui	1989
PAPUA NEW GUINEA	Cacatua roseicapilla	1986
PAPUA NEW GUINEA	Columba livia	1986
PERU	Columba livia	1996
PERU	Thraupis episcopus	1999
POLAND	Columba livia	1996
POLAND	Phasianus colchicus	1998
PORTUGAL	Taeniopygia guttata	1987
PORTUGAL	Oxyura jamaicensis	1989
PORTUGAL	Euplectes afer	1990
PORTUGAL	Euplectes franciscanus	1991
PORTUGAL	Ploceus cucullatus	1993
PORTUGAL	Francolinus francolinus	1994
PORTUGAL	Lonchura malacca	1994
PORTUGAL	Columba livia	1996
PORTUGAL	Euplectes orix	1996
PORTUGAL	Amadina fasciata	1997
PORTUGAL	Lonchura cantans	1997
PORTUGAL	Lonchura maja	1997
PORTUGAL	Psittacula krameri	1997
PORTUGAL	Bucanetes githagineus	1998
PORTUGAL	Threskiornis aethiopicus	1998
PORTUGAL	Cairina moschata	1999
PUERTO RICO	Aratinga mitrata	1986
PUERTO RICO	Acridotheres javanicus	1989
PUERTO RICO	Amazona ochrocephala	1989
PUERTO RICO	Aratinga acuticaudata	1989
PUERTO RICO	Aratinga chloroptera	1989
PUERTO RICO	Melopsittacus undulatus	1989
PUERTO RICO	Poicephalus senegalus	1992
PUERTO RICO	Aratinga nana	1993
PUERTO RICO	Acridotheres grandis	1998
PUERTO RICO	Colinus cristatus	1998
PUERTO RICO	Gallus gallus	1998
PUERTO RICO	Lonchura atricapilla	2000
QATAR	Alopochen aegyptiaca	1984
QATAR	Melopsittacus undulatus	1984
QATAR	Sturnus pagodarum	1984
QATAR	Ploceus manyar	1991
QATAR	Corvus splendens	1993
QATAR	Ploceus philippinus	1993
QATAR	Amandava amandava	1994
QATAR	Columba livia	1996
REUNION	Alopochen aegyptiaca	1987
REUNION	Dendrocygna viduata	1987
REUNION	Vidua macroura	1987
REUNION	Streptopelia risoria	1995
REUNION	Quelea quelea	2000
ROMANIA	Columba livia	1996
RUSSIAN FEDERATION	Columba livia	1996
RUSSIAN FEDERATION	Phasianus colchicus	1998
SAINT KITTS AND NEVIS	Streptopelia decaocto	1995
SAINT LUCIA	Passer domesticus	1999
SAN MARINO	Columba livia	1996
SAUDI ARABIA	Psittacula eupatria	1983
SAUDI ARABIA	Threskiornis aethiopicus	1983
SAUDI ARABIA	Acridotheres ginginianus	1984
SAUDI ARABIA	Acridotheres tristis	1984
SAUDI ARABIA	Alopochen aegyptiaca	1984
SAUDI ARABIA	Cacatua galerita	1985
SAUDI ARABIA	Pycnonotus jocosus	1985
SAUDI ARABIA	Ploceus manyar	1988
SAUDI ARABIA	Ploceus philippinus	1989
SAUDI ARABIA	Sturnus contra	1991
SAUDI ARABIA	Pycnonotus cafer	1993
SAUDI ARABIA	Anas clypeata	1995
SAUDI ARABIA	Columba livia	1996
SENEGAL	Columba livia	1989
SERBIA	Columba livia	1996
SERBIA	Phasianus colchicus	1998
SEYCHELLES	Corvus albus	1988
SEYCHELLES	Psittacula krameri	1996
SEYCHELLES	Coracopsis nigra	1998
SIERRA LEONE	Columba livia	1996
SINGAPORE	Sturnus burmannicus	1984
SINGAPORE	Threskiornis melanocephalus	1985
SINGAPORE	Acridotheres ginginianus	1986
SINGAPORE	Anthracoceros malayanus	1986
SINGAPORE	Buceros bicornis	1986
SINGAPORE	Cissa chinensis	1986
SINGAPORE	Dendrocitta vagabunda	1986
SINGAPORE	Tanygnathus megalorynchos	1986
SINGAPORE	Trichoglossus haematodus	1986
SINGAPORE	Vidua macroura	1986
SINGAPORE	Cacatua moluccensis	1987
SINGAPORE	Eclectus roratus	1987
SINGAPORE	Eos bornea	1987
SINGAPORE	Mycteria cinerea	1987
SINGAPORE	Mycteria leucocephala	1987
SINGAPORE	Pavo cristatus	1987
SINGAPORE	Pavo muticus	1987
SINGAPORE	Probosciger aterrimus	1987
SINGAPORE	Psittacula roseata	1987
SINGAPORE	Urocissa erythrorhyncha	1987
SINGAPORE	Cyanoliseus patagonus	1988
SINGAPORE	Dendrocygna arcuata	1988
SINGAPORE	Pycnonotus melanicterus	1988
SINGAPORE	Garrulax chinensis	1989
SINGAPORE	Threskiornis aethiopicus	1989
SINGAPORE	Aix galericulata	1991
SINGAPORE	Ploceus manyar	1991
SINGAPORE	Pica pica	1992
SINGAPORE	Pelecanus crispus	1993
SINGAPORE	Vanellus miles	1994
SINGAPORE	Passer domesticus	1995
SINGAPORE	Megalaima lineata	1996
SINGAPORE	Loriculus vernalis	1997
SINGAPORE	Sturnus nigricollis	1997
SINGAPORE	Amazona ochrocephala	1998
SINGAPORE	Phalacrocorax carbo	1998
SINGAPORE	Acridotheres cinereus	1999
SINGAPORE	Euplectes afer	2000
SLOVAKIA	Columba livia	1996
SLOVAKIA	Phasianus colchicus	1998
SLOVENIA	Columba livia	1996
SLOVENIA	Phasianus colchicus	1998
SOMALIA	Columba livia	1996
SOUTH AFRICA	Callonetta leucophrys	1985
SOUTH AFRICA	Amandava amandava	1986
SOUTH AFRICA	Coccycolius iris	1992
SOUTH AFRICA	Lamprotornis superbus	1995
SOUTH AFRICA	Netta rufina	1996
SOUTH AFRICA	Aix sponsa	1997
SOUTH AFRICA	Cyanoliseus patagonus	1999
SOUTH AFRICA	Aythya ferina	2000
SOUTH AFRICA	Colinus virginianus	2000
SOUTH AFRICA	Lophura nycthemera	2000
SOUTH AFRICA	Nymphicus hollandicus	2000
SOUTH AFRICA	Padda oryzivora	2000
SOUTH AFRICA	Streptopelia decaocto	2000
SOUTH AFRICA	Streptopelia turtur	2000
SPAIN	Estrilda troglodytes	1984
SPAIN	Bubo bubo	1985
SPAIN	Streptopelia risoria	1985
SPAIN	Passer domesticus	1986
SPAIN	Phasianus colchicus	1987
SPAIN	Aratinga acuticaudata	1988
SPAIN	Lamprotornis caudatus	1988
SPAIN	Melopsittacus undulatus	1988
SPAIN	Padda oryzivora	1988
SPAIN	Passer montanus	1988
SPAIN	Serinus canaria	1988
SPAIN	Serinus mozambicus	1988
SPAIN	Vidua macroura	1988
SPAIN	Colinus virginianus	1989
SPAIN	Ploceus cucullatus	1989
SPAIN	Estrilda melpoda	1990
SPAIN	Aratinga erythrogenys	1991
SPAIN	Corvus splendens	1991
SPAIN	Poicephalus senegalus	1991
SPAIN	Acridotheres tristis	1993
SPAIN	Agapornis personatus	1993
SPAIN	Agapornis roseicollis	1993
SPAIN	Aix galericulata	1993
SPAIN	Aix sponsa	1993
SPAIN	Alopochen aegyptiaca	1993
SPAIN	Amazona aestiva	1993
SPAIN	Aratinga mitrata	1993
SPAIN	Cyanoliseus patagonus	1993
SPAIN	Cygnus olor	1993
SPAIN	Euplectes afer	1993
SPAIN	Gracula religiosa	1993
SPAIN	Lamprotornis chalybaeus	1993
SPAIN	Leiothrix lutea	1993
SPAIN	Lonchura maja	1993
SPAIN	Lonchura malabarica	1993
SPAIN	Lonchura malacca	1993
SPAIN	Nandayus nenday	1993
SPAIN	Nymphicus hollandicus	1993
SPAIN	Oena capensis	1993
SPAIN	Ploceus intermedius	1993
SPAIN	Taeniopygia guttata	1993
SPAIN	Vidua paradisaea	1993
SPAIN	Acridotheres albocinctus	1994
SPAIN	Columba livia	1996
SPAIN	Carduelis carduelis	1997
SPAIN	Dendrocygna autumnalis	1997
SPAIN	Uraeginthus bengalus	1997
SPAIN	Columba guinea	1998
SPAIN	Pycnonotus cafer	1998
SPAIN	Streptopelia roseogrisea	1998
SPAIN	Lamprotornis purpureus	2000
SRI LANKA	Columba livia	1996
SUDAN	Columba livia	1996
SWAZILAND	Columba livia	1993
SWEDEN	Eophona personata	1990
SWEDEN	Aix galericulata	1992
SWEDEN	Columba livia	1996
SWEDEN	Branta leucopsis	1997
SWITZERLAND	Aix sponsa	1995
SWITZERLAND	Anser indicus	1995
SWITZERLAND	Callonetta leucophrys	1995
SWITZERLAND	Columba livia	1996
SYRIAN ARAB REPUBLIC	Columba livia	1996
SYRIAN ARAB REPUBLIC	Psittacula krameri	1998
TAIWAN, PROVINCE OF CHINA	Pycnonotus atriceps	1985
TAIWAN, PROVINCE OF CHINA	Pycnonotus jocosus	1985
TAIWAN, PROVINCE OF CHINA	Copsychus malabaricus	1988
TAIWAN, PROVINCE OF CHINA	Columba livia	1996
TAIWAN, PROVINCE OF CHINA	Acridotheres albocinctus	1999
TAIWAN, PROVINCE OF CHINA	Acridotheres fuscus	1999
TAIWAN, PROVINCE OF CHINA	Acridotheres ginginianus	1999
TAIWAN, PROVINCE OF CHINA	Acridotheres javanicus	1999
TAIWAN, PROVINCE OF CHINA	Acridotheres tristis	1999
TAIWAN, PROVINCE OF CHINA	Gracula religiosa	1999
TAIWAN, PROVINCE OF CHINA	Sturnus burmannicus	1999
TAIWAN, PROVINCE OF CHINA	Sturnus contra	1999
TAIWAN, PROVINCE OF CHINA	Sturnus nigricollis	1999
TAIWAN, PROVINCE OF CHINA	Cairina moschata	2000
TAJIKISTAN	Columba livia	1996
THAILAND	Pycnonotus aurigaster	1988
THAILAND	Columba livia	1996
THAILAND	Acridotheres javanicus	2000
TONGA	Acridotheres fuscus	1985
TONGA	Acridotheres tristis	1988
TRINIDAD AND TOBAGO	Amazona ochrocephala	1991
TRINIDAD AND TOBAGO	Diopsittaca nobilis	1991
TRINIDAD AND TOBAGO	Oryzoborus angolensis	1991
TUNISIA	Columba livia	1996
TURKEY	Acridotheres tristis	1992
TURKEY	Columba livia	1996
TURKEY	Psittacula eupatria	1998
TURKMENISTAN	Columba livia	1996
TURKS AND CAICOS ISLANDS	Columba livia	1987
TURKS AND CAICOS ISLANDS	Gallus gallus	1987
TURKS AND CAICOS ISLANDS	Branta canadensis	1993
UKRAINE	Aix galericulata	1985
UKRAINE	Columba livia	1996
UKRAINE	Branta ruficollis	1998
UKRAINE	Cygnus atratus	1998
UKRAINE	Phasianus colchicus	1998
UKRAINE	Aix sponsa	1999
UNITED ARAB EMIRATES	Lamprotornis superbus	1983
UNITED ARAB EMIRATES	Amandava amandava	1984
UNITED ARAB EMIRATES	Anas platyrhynchos	1984
UNITED ARAB EMIRATES	Ploceus intermedius	1984
UNITED ARAB EMIRATES	Psittacula eupatria	1984
UNITED ARAB EMIRATES	Lonchura punctulata	1985
UNITED ARAB EMIRATES	Sturnus pagodarum	1985
UNITED ARAB EMIRATES	Cacatua galerita	1988
UNITED ARAB EMIRATES	Euplectes orix	1988
UNITED ARAB EMIRATES	Balearica regulorum	1989
UNITED ARAB EMIRATES	Branta sandvicensis	1989
UNITED ARAB EMIRATES	Cygnus olor	1989
UNITED ARAB EMIRATES	Francolinus leucoscepus	1989
UNITED ARAB EMIRATES	Netta rufina	1989
UNITED ARAB EMIRATES	Porphyrio porphyrio	1989
UNITED ARAB EMIRATES	Sturnus contra	1989
UNITED ARAB EMIRATES	Ploceus jacksoni	1991
UNITED ARAB EMIRATES	Pycnonotus leucogenys	1991
UNITED ARAB EMIRATES	Coturnix coturnix	1992
UNITED ARAB EMIRATES	Pavo cristatus	1993
UNITED ARAB EMIRATES	Accipiter badius	1996
UNITED ARAB EMIRATES	Columba livia	1996
UNITED ARAB EMIRATES	Mycteria ibis	1998
UNITED ARAB EMIRATES	Ploceus cucullatus	1999
UNITED KINGDOM	Anas cyanoptera	1985
UNITED KINGDOM	Anas versicolor	1985
UNITED KINGDOM	Anser fabalis	1985
UNITED KINGDOM	Chen canagica	1985
UNITED KINGDOM	Platalea alba	1985
UNITED KINGDOM	Phoeniconaias minor	1989
UNITED KINGDOM	Anser brachyrhynchus	1990
UNITED KINGDOM	Anser cygnoides	1990
UNITED KINGDOM	Anser albifrons	1991
UNITED KINGDOM	Eophona personata	1992
UNITED KINGDOM	Anser erythropus	1993
UNITED KINGDOM	Cygnus buccinator	1993
UNITED KINGDOM	Dendrocygna bicolor	1995
UNITED KINGDOM	Garrulax formosus	1995
UNITED KINGDOM	Pelecanus rufescens	1995
UNITED KINGDOM	Anseranas semipalmata	1996
UNITED KINGDOM	Lonchura malacca	1996
UNITED KINGDOM	Psittacula eupatria	1996
UNITED KINGDOM	Aratinga acuticaudata	1997
UNITED KINGDOM	Corvus splendens	1997
UNITED KINGDOM	Pavo cristatus	1998
UNITED STATES Alabama	Bubulcus ibis	2000
UNITED STATES Arizona	Agapornis roseicollis	1998
UNITED STATES Arizona	Bubulcus ibis	2000
UNITED STATES Arizona	Grus americana	1994
UNITED STATES Arizona	Rhynchopsitta pachyrhyncha	1986
UNITED STATES Arkansas	Bubulcus ibis	2000
UNITED STATES California	Agapornis personatus	1997
UNITED STATES California	Agapornis roseicollis	1997
UNITED STATES California	Amazona albifrons	1997
UNITED STATES California	Amazona amazonica	1997
UNITED STATES California	Amazona pretrei	1997
UNITED STATES California	Ara ararauna	1997
UNITED STATES California	Ara macao	1997
UNITED STATES California	Ara militaris	1997
UNITED STATES California	Aratinga acuticaudata	1983
UNITED STATES California	Aratinga erythrogenys	1983
UNITED STATES California	Brotogeris pyrrhoptera	1997
UNITED STATES California	Cacatua galerita	1997
UNITED STATES California	Cyanoliseus patagonus	1997
UNITED STATES California	Platycercus elegans	1997
UNITED STATES California	Psittacula alexandri	1997
UNITED STATES California	Psittacus erithacus	1997
UNITED STATES District of Columbia	Myiopsitta monachus	1998
UNITED STATES Florida	Aceros undulatus	1994
UNITED STATES Florida	Acridotheres cristatellus	1983
UNITED STATES Florida	Agapornis fischeri	1984
UNITED STATES Florida	Agapornis personatus	1986
UNITED STATES Florida	Agapornis roseicollis	1983
UNITED STATES Florida	Amandava amandava	1987
UNITED STATES Florida	Amandava subflava	1990
UNITED STATES Florida	Amazona barbadensis	1985
UNITED STATES Florida	Amazona farinosa	1983
UNITED STATES Florida	Amazona festiva	1985
UNITED STATES Florida	Amazona pretrei	1988
UNITED STATES Florida	Anas hottentota	1989
UNITED STATES Florida	Anas luzonica	2000
UNITED STATES Florida	Anas poecilorhyncha	1985
UNITED STATES Florida	Anodorhynchus hyacinthinus	1985
UNITED STATES Florida	Anser anser	1985
UNITED STATES Florida	Anser cygnoides	1986
UNITED STATES Florida	Anser indicus	1995
UNITED STATES Florida	Ara macao	1985
UNITED STATES Florida	Ara militaris	1985
UNITED STATES Florida	Aratinga aurea	1987
UNITED STATES Florida	Aratinga erythrogenys	1983
UNITED STATES Florida	Aratinga finschi	1985
UNITED STATES Florida	Aratinga wagleri	1985
UNITED STATES Florida	Aratinga weddellii	1984
UNITED STATES Florida	Balearica pavonina	1999
UNITED STATES Florida	Bucorvus abyssinicus	1991
UNITED STATES Florida	Bycanistes brevis	1994
UNITED STATES Florida	Cacatua alba	1985
UNITED STATES Florida	Cacatua goffiniana	1986
UNITED STATES Florida	Cacatua moluccensis	1985
UNITED STATES Florida	Carduelis carduelis	1986
UNITED STATES Florida	Chrysolophus pictus	1999
UNITED STATES Florida	Ciconia abdimii	1999
UNITED STATES Florida	Ciconia episcopus	1992
UNITED STATES Florida	Corvus corax	1994
UNITED STATES Florida	Cygnus cygnus	1991
UNITED STATES Florida	Dendrocygna viduata	1991
UNITED STATES Florida	Diopsittaca nobilis	1986
UNITED STATES Florida	Eclectus roratus	1986
UNITED STATES Florida	Eos bornea	1985
UNITED STATES Florida	Euplectes afer	1984
UNITED STATES Florida	Euplectes ardens	1990
UNITED STATES Florida	Euplectes franciscanus	1991
UNITED STATES Florida	Falco tinnunculus	1995
UNITED STATES Florida	Geopelia cuneata	1986
UNITED STATES Florida	Grus americana	1993
UNITED STATES Florida	Grus antigone	1985
UNITED STATES Florida	Lonchura maja	1988
UNITED STATES Florida	Lorius garrulus	1985
UNITED STATES Florida	Molothrus bonariensis	1985
UNITED STATES Florida	Musophaga violacea	1988
UNITED STATES Florida	Neochen jubata	1989
UNITED STATES Florida	Passer luteus	1986
UNITED STATES Florida	Phoenicopterus chilensis	1984
UNITED STATES Florida	Phoenicopterus roseus	1988
UNITED STATES Florida	Pionites melanocephalus	1993
UNITED STATES Florida	Pionus senilis	1984
UNITED STATES Florida	Platalea leucorodia	1992
UNITED STATES Florida	Ploceus cucullatus	1998
UNITED STATES Florida	Poicephalus senegalus	1983
UNITED STATES Florida	Porphyrio porphyrio	1992
UNITED STATES Florida	Psephotus haematonotus	1985
UNITED STATES Florida	Pseudeos fuscata	1999
UNITED STATES Florida	Psittacula alexandri	1994
UNITED STATES Florida	Psittacula eupatria	1992
UNITED STATES Florida	Psittacula roseata	1984
UNITED STATES Florida	Psittacus erithacus	1984
UNITED STATES Florida	Pyrrhura frontalis	1985
UNITED STATES Florida	Pyrrhura molinae	1983
UNITED STATES Florida	Ramphastos toco	1989
UNITED STATES Florida	Ramphastos vitellinus	1985
UNITED STATES Florida	Rhynchopsitta terrisi	1985
UNITED STATES Florida	Serinus mozambicus	1983
UNITED STATES Florida	Tadorna tadorna	1994
UNITED STATES Florida	Tauraco schalowi	1992
UNITED STATES Florida	Threskiornis aethiopicus	1992
UNITED STATES Florida	Trichoglossus chlorolepidotus	1986
UNITED STATES Florida	Trichoglossus haematodus	1985
UNITED STATES Florida	Trichoglossus ornatus	1988
UNITED STATES Florida	Vidua macroura	1985
UNITED STATES Georgia	Bubulcus ibis	2000
UNITED STATES Georgia	Passer montanus	2000
UNITED STATES Hawaiian Islands	Amazona aestiva	1991
UNITED STATES Hawaiian Islands	Anas platyrhynchos	1988
UNITED STATES Hawaiian Islands	Aratinga acuticaudata	1991
UNITED STATES Hawaiian Islands	Dendrocygna bicolor	1987
UNITED STATES Hawaiian Islands	Nymphicus hollandicus	1991
UNITED STATES Hawaiian Islands	Poicephalus meyeri	1991
UNITED STATES Hawaiian Islands	Poicephalus senegalus	1991
UNITED STATES Hawaiian Islands	Psittacula eupatria	1991
UNITED STATES Hawaiian Islands	Psittacus erithacus	1991
UNITED STATES Hawaiian Islands	Sturnus vulgaris	1987
UNITED STATES Idaho	Bubulcus ibis	2000
UNITED STATES Idaho	Callipepla gambelii	1994
UNITED STATES Idaho	Grus americana	1994
UNITED STATES Idaho	Myiopsitta monachus	1998
UNITED STATES Indiana	Passer montanus	1995
UNITED STATES Iowa	Bubulcus ibis	2000
UNITED STATES Iowa	Passer montanus	1987
UNITED STATES Kentucky	Myiopsitta monachus	1998
UNITED STATES Maine	Myiopsitta monachus	1985
UNITED STATES Maryland	Bubulcus ibis	2000
UNITED STATES Maryland	Gallus gallus	2000
UNITED STATES Maryland	Myiopsitta monachus	1998
UNITED STATES Michigan	Passer montanus	1995
UNITED STATES Midway	Acridotheres tristis	1994
UNITED STATES Minnesota	Passer montanus	1990
UNITED STATES Minnesota	Streptopelia decaocto	1998
UNITED STATES MINOR OUTLYING ISLAND	Columba livia	1987
UNITED STATES MINOR OUTLYING ISLAND	Zosterops japonicus	1987
UNITED STATES MINOR OUTLYING ISLAND	Passer montanus	1993
UNITED STATES MINOR OUTLYING ISLAND	Francolinus francolinus	1994
UNITED STATES Missouri	Bubulcus ibis	2000
UNITED STATES Missouri	Streptopelia decaocto	1995
UNITED STATES Montana	Grus americana	1994
UNITED STATES Montana	Streptopelia decaocto	1995
UNITED STATES Nebraska	Streptopelia decaocto	1995
UNITED STATES New Hampshire	Myiopsitta monachus	1998
UNITED STATES New Jersey	Corvus splendens	1994
UNITED STATES New Mexico	Grus americana	1994
UNITED STATES New Mexico	Lagopus leucura	1994
UNITED STATES New York	Streptopelia decaocto	1996
UNITED STATES North Carolina	Melopsittacus undulatus	1989
UNITED STATES Oregon	Streptopelia decaocto	1998
UNITED STATES Pennsylvania	Bubulcus ibis	2000
UNITED STATES Pennsylvania	Streptopelia decaocto	1996
UNITED STATES Rhode Island	Myiopsitta monachus	1998
UNITED STATES South Carolina	Anas fulvigula	2000
UNITED STATES South Carolina	Myiopsitta monachus	1998
UNITED STATES South Carolina	Ploceus cucullatus	1988
UNITED STATES Tennessee	Streptopelia decaocto	1994
UNITED STATES Texas	Streptopelia risoria	1988
UNITED STATES Utah	Grus americana	1994
UNITED STATES Utah	Lagopus leucura	1987
UNITED STATES Vermont	Perdix perdix	1998
UNITED STATES Virginia	Bubulcus ibis	2000
UNITED STATES Virginia	Myiopsitta monachus	1998
UNITED STATES Wisconsin	Bubulcus ibis	2000
UNITED STATES Wisconsin	Myiopsitta monachus	1985
UNITED STATES Wisconsin	Passer montanus	1995
UNITED STATES Wyoming	Grus americana	1994
URUGUAY	Columba livia	1996
UZBEKISTAN	Columba livia	1996
VANUATU	Amandava amandava	1988
VANUATU	Neochmia temporalis	1988
VANUATU	Carduelis flammea	1999
VENEZUELA	Psittacula krameri	1984
VENEZUELA	Padda oryzivora	1996
VENEZUELA	Passer domesticus	1996
VENEZUELA	Ploceus cucullatus	1999
VIETNAM	Columba livia	1996
VIRGIN ISLANDS, U.S	Amazona finschi	1983
VIRGIN ISLANDS, U.S	Aratinga mitrata	1983
VIRGIN ISLANDS, U.S	Euplectes orix	1989
VIRGIN ISLANDS, U.S	Myiopsitta monachus	1989
VIRGIN ISLANDS, U.S	Nandayus nenday	1989
VIRGIN ISLANDS, U.S	Numida meleagris	1989
VIRGIN ISLANDS, U.S	Pavo cristatus	1989
VIRGIN ISLANDS, U.S	Amazona ventralis	1998
VIRGIN ISLANDS, U.S	Estrilda troglodytes	1998
VIRGIN ISLANDS, U.S	Euplectes franciscanus	1998
VIRGIN ISLANDS, U.S	Lonchura malabarica	1998
WALLIS AND FUTUNA	Acridotheres tristis	1999
WESTERN SAHARA	Columba livia	1996
YEMEN	Psittacula eupatria	1983
YEMEN	Threskiornis aethiopicus	1983
YEMEN	Columba livia	1996
ZIMBABWE	Colinus virginianus	2000
