# Supplementary material for: The Global Distribution and Drivers of Alien Bird Species Richness
Source: PLoS Biol. 2017 Jan 12;15(1):e2000942. doi: 10.1371/journal.pbio.2000942 (PMC5230740; doi:10.1371/journal.pbio.2000942)
Supplement: S3 Data — (XLSX) [file pbio.2000942.s016.xlsx]

## Sheet: gdp1900_Q1
GAVIA Country	Country Name	ISO	gdppercapita1900	Country1	Q1	Continent	Empire
Argentina	Argentina	ARG	2875.35	ARGENTINA	2	southamerica	N
Australia	Australia	AUS	4013	AUSTRALIA	55	australia	Y
Austria	Austria	AUT	2882	AUSTRIA	1	europe	N
Belgium	Belgium	BEL	3731	BELGIUM	3	europe	N
Brazil	Brazil	BRA	678.436	BRAZIL	2	southamerica	N
Canada	Canada	CAN	2911	CANADA	12	northamerica	Y
Chile	Chile	CHL	2194.03	CHILE	7	southamerica	N
China	China	CHN	545	CHINA	1	asia	N
Cuba	Cuba	CUB	1140	CUBA	2	northamerica	N
Denmark	Denmark	DNK	3017	DENMARK	1	europe	N
Ecuador	Ecuador	ECU	594.388	ECUADOR	1	southamerica	N
Finland	Finland	FIN	1668	FINLAND	2	europe	N
France	France	FRA	2876	FRANCE	12	europe	N
Germany	Germany	DEU	2985	GERMANY	7	europe	N
Hungary	Hungary	HUN	1682	HUNGARY	1	europe	N
India	India	IND	599	INDIA	14	asia	Y
Italy	Italy	ITA	1854.69	ITALY	4	europe	N
Jamaica	Jamaica	JAM	580.957	JAMAICA	8	northamerica	Y
Japan	Japan	JPN	1180	JAPAN	6	asia	N
Mexico	Mexico	MEX	1318.65	MEXICO	1	northamerica	N
Netherlands	Netherlands	NLD	3329	NETHERLANDS	1	europe	N
New Zealand	New Zealand	NZL	4298	NEW ZEALAND	104	australia	Y
Norway	Norway	NOR	1877	NORWAY	1	europe	N
Romania	Romania	ROU	1415	ROMANIA	1	europe	N
Singapore	Singapore	SGP	1578	SINGAPORE	4	asia	Y
South Africa	South Africa	ZAF	937	SOUTH AFRICA	20	africa	Y
Sri Lanka	Sri Lanka	LKA	1290	SPAIN	3	europe	N
Sweden	Sweden	SWE	2083.03	SWEDEN	2	europe	N
Switzerland	Switzerland	CHE	5899	SWITZERLAND	2	europe	N
United Kingdom	United Kingdom	GBR	4491.81	UNITED KINGDOM	27	europe	Y
United States	United States	USA	4091	UNITED STATES	72	northamerica	Y
Uruguay	Uruguay	URY	2218.58	URUGUAY	1	southamerica	N

## Sheet: GDP2000_Q4
GAVIA Country	Country Name	ISO	gdppercapita2000	Country2	Q4	Continent	Empire
Albania	Albania	ALB	2962.28	ALBANIA	2	europe	N
Algeria	Algeria	DZA	2849.07	ALGERIA	1	africa	N
Argentina	Argentina	ARG	8409.97	ARGENTINA	4	southamerica	N
Armenia	Armenia	ARM	4564.19	ARMENIA	1	asia	N
Australia	Australia	AUS	21377.8	AUSTRALIA	20	australia	Y
Austria	Austria	AUT	20961.7	AUSTRIA	1	europe	N
Azerbaijan	Azerbaijan	AZE	2418.7	AZERBAIJAN	2	asia	N
Bahrain	Bahrain	BHR	4972.35	BAHRAIN	15	asia	Y
Bangladesh	Bangladesh	BGD	856.3	BANGLADESH	1	asia	N
Belarus	Belarus	BLR	6475.27	BELARUS	3	europe	N
Belgium	Belgium	BEL	20809.4	BELGIUM	4	europe	N
Bosnia and Herzegovina	Bosnia and Herzegovina	BIH	3452.22	BOSNIA AND HERZEGOVINA	2	europe	N
Botswana	Botswana	BWA	4084.11	BOTSWANA	4	africa	Y
Brazil	Brazil	BRA	5417.94	BRAZIL	4	southamerica	N
Bulgaria	Bulgaria	BGR	5483.31	BULGARIA	3	europe	N
Burkina Faso	Burkina Faso	BFA	977.134	BURKINA FASO	1	africa	N
Cambodia	Cambodia	KHM	1328.57	CAMBODIA	1	asia	N
Cameroon	Cameroon	CMR	1076.17	CAMEROON	1	africa	Y
Canada	Canada	CAN	22487.7	CANADA	4	northamerica	Y
Cape Verde	Cabo Verde	CPV	1775.61	CAPE VERDE	1	africa	N
Chad	Chad	TCD	448.967	CHAD	1	africa	N
China	China	CHN	3420.87	CHINA	3	asia	N
Colombia	Colombia	COL	5375.21	COLOMBIA	1	southamerica	N
Costa Rica	Costa Rica	CRI	6135.72	COSTA RICA	2	northamerica	N
Croatia	Croatia	HRV	7391.37	CROATIA	5	europe	N
Cuba	Cuba	CUB	2421.75	CUBA	5	northamerica	N
Czech Republic	Czech Republic	CZE	9320.19	CZECH REPUBLIC	4	europe	N
Denmark	Denmark	DNK	22966.1	DENMARK	3	europe	N
Dominican Republic	Dominican Republic	DOM	3725.02	DOMINICAN REPUBLIC	4	northamerica	N
Ecuador	Ecuador	ECU	3911.08	ECUADOR	1	southamerica	N
Egypt	Egypt, Arab Rep.	EGY	3257.77	EGYPT	2	africa	Y
Finland	Finland	FIN	19950.9	FINLAND	1	europe	N
France	France	FRA	20391.9	FRANCE	11	europe	N
Gambia	Gambia, The	GMB	894.813	GAMBIA	2	africa	Y
Georgia	Georgia	GEO	3246.35	GEORGIA	2	asia	N
Germany	Germany	DEU	18943.5	GERMANY	10	europe	N
Greece	Greece	GRC	12110.8	GREECE	2	europe	N
Guinea	Guinea	GIN	591.468	GUINEA	1	africa	N
Guinea-Bissau	Guinea-Bissau	GNB	680.294	GUINEA-BISSAU	1	africa	N
Haiti	Haiti	HTI	761	HAITI	3	northamerica	N
Hungary	Hungary	HUN	6771.78	HUNGARY	2	europe	N
Iran	Iran, Islamic Rep.	IRN	4301.12	IRAN, ISLAMIC REPUBLIC OF	2	asia	N
Iraq	Iraq	IRQ	1221.39	IRAQ	2	asia	Y
Israel	Israel	ISR	16985	ISRAEL	7	asia	Y
Italy	Italy	ITA	18761.4	ITALY	9	europe	N
Jamaica	Jamaica	JAM	3657.45	JAMAICA	8	northamerica	Y
Japan	Japan	JPN	20481	JAPAN	3	asia	N
Jordan	Jordan	JOR	4188.62	JORDAN	2	asia	Y
Kazakhstan	Kazakhstan	KAZ	5536.55	KAZAKHSTAN	2	asia	N
Kenya	Kenya	KEN	1013.35	KENYA	1	africa	Y
Kuwait	Kuwait	KWT	9516.77	KUWAIT	10	asia	Y
Kyrgyzstan	Kyrgyz Republic	KGZ	2178.56	KYRGYZSTAN	1	asia	N
Latvia	Latvia	LVA	7741.54	LATVIA	1	europe	N
Lebanon	Lebanon	LBN	3402.66	LEBANON	5	asia	N
Lesotho	Lesotho	LSO	1468.93	LESOTHO	1	africa	Y
Liberia	Liberia	LBR	989.656	LIBERIA	2	africa	N
Libya	Libya	LBY	2312.99	LIBYAN ARAB JAMAHIRIYA	1	africa	N
Lithuania	Lithuania	LTU	6972.58	LITHUANIA	1	europe	N
Macedonia	Macedonia, FYR	MKD	4988.12	MACEDONIA, THE FORMER YUGOSLAV REPUBLIC OF	2	europe	N
Malaysia	Malaysia	MYS	7873.52	MALAYSIA	4	asia	Y
Mali	Mali	MLI	824.305	MALI	2	africa	N
Mauritania	Mauritania	MRT	1084.82	MAURITANIA	1	africa	N
Mauritius	Mauritius	MUS	10593.4	MAURITIUS	16	africa	Y
Mexico	Mexico	MEX	7274.99	MEXICO	4	northamerica	N
Mongolia	Mongolia	MNG	1059.03	MONGOLIA	1	asia	N
Morocco	Morocco	MAR	2793.85	MOROCCO	2	africa	N
Mozambique	Mozambique	MOZ	1503.02	MOZAMBIQUE	2	africa	N
Namibia	Namibia	NAM	3660.53	NAMIBIA	2	africa	Y
Nepal	Nepal	NPL	994.473	NEPAL	1	asia	N
Netherlands	Netherlands	NLD	22148.2	NETHERLANDS	11	europe	N
New Zealand	New Zealand	NZL	16518.1	NEW ZEALAND	1	australia	Y
Nicaragua	Nicaragua	NIC	1520	NICARAGUA	1	northamerica	N
Niger	Niger	NER	441.227	NIGER	1	africa	N
Nigeria	Nigeria	NGA	1041.39	NIGERIA	1	africa	Y
Norway	Norway	NOR	25087.6	NORWAY	5	europe	N
Oman	Oman	OMN	7414.71	OMAN	13	asia	N
Pakistan	Pakistan	PAK	1904.11	PAKISTAN	1	asia	Y
Palestina	West Bank and Gaza	PSE	5129.56	PALESTINIAN TERRITORY, OCCUPIED	2	asia	Y
Panama	Panama	PAN	5655	PANAMA	2	northamerica	N
Peru	Peru	PER	3736.82	PERU	2	southamerica	N
Poland	Poland	POL	7308.84	POLAND	2	europe	N
Portugal	Portugal	PRY	3011	PORTUGAL	16	europe	N
Puerto Rico	Puerto Rico	PRI	14112.7	PUERTO RICO	12	northamerica	N
Qatar	Qatar	QAT	9724.12	QATAR	8	asia	Y
Romania	Romania	ROU	3046.96	ROMANIA	1	europe	N
Russia	Russian Federation	RUS	5260.96	RUSSIAN FEDERATION	2	asia	N
Saudi Arabia	Saudi Arabia	SAU	8861.16	SAUDI ARABIA	13	asia	N
Senegal	Senegal	SEN	1318.1	SENEGAL	1	africa	N
Serbia	Serbia	SRB	4743.58	SERBIA	2	asia	N
Seychelles	Seychelles	SYC	6367.01	SEYCHELLES	3	asia	Y
Sierra Leone	Sierra Leone	SLE	409.294	SIERRA LEONE	1	africa	Y
Singapore	Singapore	SGP	21263.3	SINGAPORE	38	asia	Y
Slovakia	Slovak Republic	SVK	8187.73	SLOVAKIA	2	europe	N
Slovenia	Slovenia	SVN	13667.3	SLOVENIA	2	europe	N
Somalia	Somalia	SOM	847.581	SOMALIA	1	africa	Y
South Africa	South Africa	ZAF	3920.42	SOUTH AFRICA	14	africa	Y
South Korea	Korea, Rep.	KOR	14997.5	SOUTH KOREA	1	asia	N
Sri Lanka	Sri Lanka	LKA	3578.79	SPAIN	51	europe	N
Swaziland	Swaziland	SWZ	2630.32	SRI LANKA	1	asia	Y
Sweden	Sweden	SWE	20871.2	SWEDEN	4	europe	N
Switzerland	Switzerland	CHE	22521.4	SWITZERLAND	4	europe	N
Syria	Syrian Arab Republic	SYR	6906.27	SYRIAN ARAB REPUBLIC	2	asia	N
Tajikistan	Tajikistan	TJK	918.257	TAJIKISTAN	1	asia	N
Thailand	Thailand	THA	6440.15	THAILAND	3	asia	N
Togo	Togo	TGO	614.222	TONGA	2	australia	N
Trinidad and Tobago	Trinidad and Tobago	TTO	12219.6	TRINIDAD AND TOBAGO	3	northamerica	Y
Tunisia	Tunisia	TUN	4563.55	TUNISIA	1	africa	N
Turkey	Turkey	TUR	6502	TURKEY	3	asia	N
Turkmenistan	Turkmenistan	TKM	2387.93	TURKMENISTAN	1	asia	N
Ukraine	Ukraine	UKR	2742.29	UKRAINE	6	europe	N
United Arab Emirates	United Arab Emirates	ARE	12814.3	UNITED ARAB EMIRATES	24	asia	Y
United Kingdom	United Kingdom	GBR	21045.7	UNITED KINGDOM	21	europe	Y
United States	United States	USA	28701.9	UNITED STATES	109	northamerica	Y
Uruguay	Uruguay	URY	8340.86	URUGUAY	1	southamerica	N
Uzbekistan	Uzbekistan	UZB	3434.39	UZBEKISTAN	1	asia	N
Venezuela	Venezuela, RB	VEN	8409.04	VENEZUELA	4	southamerica	N
Vietnam	Vietnam	VNM	1805.43	VIETNAM	1	asia	N
Zimbabwe	Zimbabwe	ZWE	1231	ZIMBABWE	1	africa	Y
