# Supplementary material for: The Global Distribution and Drivers of Alien Bird Species Richness
Source: PLoS Biol. 2017 Jan 12;15(1):e2000942. doi: 10.1371/journal.pbio.2000942 (PMC5230740; doi:10.1371/journal.pbio.2000942)
Supplement: S5 Data — (XLSX) [file pbio.2000942.s018.xlsx]

## Sheet: S2 Data.csv
grid_cell	x	y	ASR	NSR	CP	time_since_intro	altitude_median	altitude_range	temp_median	temp_max	temp_min	temp_range	popn_mean	popn_median	distance_city	human_footprint	habitat_complex8	habitat_complex24	distance_port	rain_median	realm
1081	-1.73193e+07	6.99525e+06	1	22	0	6	140.999	1007.99	-12.8	4.95914	-31.8408	36.8	0.134925	0.134925	5519	6	1	1	2784.76	157	Palearctic
1082	-1.72228e+07	6.99525e+06	1	22	0	6	88.9994	757.991	-12	4.59363	-30.1012	34.6948	0.134925	0.134925	5405	6	1	1	2691.26	169	Palearctic
1083	-1.71263e+07	6.99525e+06	1	22	0	6	74	661.988	-11.8	7.77412	-29.9075	35.9117	0.134685	0.134548	5405	6	1	1	2597.97	339.635	Palearctic
1104	-1.51001e+07	6.99525e+06	1	62	0	81	6.99993	17.9998	-12.2	8.3144	-31.4357	39.7501	0.0165896	0.0165896	1811	11.9998	1	1	830.006	119	Nearctic
1383	1.18196e+07	6.99525e+06	1	70	0	6	128.548	400.534	-14.7668	16.2298	-42.4673	58.6971	0.0617528	0.0617529	3521.83	6	1	1	2142.34	239.88	Palearctic
1384	1.19161e+07	6.99525e+06	1	69	0	6	122.944	454.092	-14.8221	16.2353	-42.5372	58.7725	0.0617529	0.0617529	3688.33	5.99981	1	1	2064.9	254.318	Palearctic
1385	1.20125e+07	6.99525e+06	1	67	0	6	110.714	439.315	-14.9221	16.2186	-42.6663	58.8848	0.0617529	0.0617529	4408.03	4.22576	1	1	1989.12	263.982	Palearctic
1386	1.2109e+07	6.99525e+06	1	67	0	6	39.0134	448.447	-14.8553	16.4683	-42.6628	59.1311	0.0617529	0.0617529	4413	4.22594	1	1	1915.2	266.531	Palearctic
1387	1.22055e+07	6.99525e+06	1	65	0	6	32.8747	347.368	-14.8885	16.7213	-42.6656	59.3869	0.0617529	0.0617529	4150.73	6	1	5	1843.37	268.302	Palearctic
1388	1.2302e+07	6.99525e+06	1	65	0	6	19.9269	481.413	-15.0221	16.6307	-42.9314	59.5621	0.0617529	0.0617529	3832.69	6.00064	1	1	1773.88	255.417	Palearctic
1389	1.23985e+07	6.99525e+06	1	62	0	6	24.6834	451.008	-15.0664	16.7644	-42.9344	59.6988	0.0617529	0.0617529	3538.27	12	3	5	1707.02	230.979	Palearctic
1390	1.2495e+07	6.99525e+06	1	61	0	6	10.2978	68.167	-15	16.8553	-42.9232	59.7785	0.0617529	0.0617529	3133.09	12.0006	1	1	1643.1	213.103	Palearctic
1393	1.27844e+07	6.99525e+06	1	54	0	6	24.9994	84.9985	-15.1	17.6198	-43.7155	61.3354	0.15444	0.15444	2223.01	6	1	1	1472.8	203	Palearctic
1394	1.28809e+07	6.99525e+06	1	54	0	6	22.0001	67.0006	-15.1	17.5474	-43.5544	61.1018	0.15444	0.15444	1884.01	6.00065	1	1	1424.6	204	Palearctic
1395	1.29774e+07	6.99525e+06	1	54	0	6	22	155.997	-15	17.2082	-43.0595	60.2677	0.15444	0.15444	1913	11.9993	1	1	1381.47	213	Palearctic
1396	1.30739e+07	6.99525e+06	1	55	0	6	16.0002	59.0033	-14.9	16.6431	-42.1852	58.8283	0.15444	0.15444	1850	6	1	1	1343.9	222	Palearctic
1397	1.31704e+07	6.99525e+06	1	55	0	6	14.0001	26.0011	-14.7	16.1504	-41.412	57.5624	0.15444	0.15444	1872	6	1	1	1312.36	221	Palearctic
1398	1.32669e+07	6.99525e+06	1	57	0	6	13	38.9996	-14.6	15.5994	-40.657	56.2565	0.15444	0.15444	1960	6	1	1	1287.29	198.001	Palearctic
1399	1.33633e+07	6.99525e+06	1	57	0	6	8.00017	57.9994	-14.5	14.8998	-39.7643	54.6641	0.15444	0.15444	2056	5.99981	1	1	1269.08	172.001	Palearctic
1400	1.34598e+07	6.99525e+06	1	57	0	6	18.6081	67.0083	-14.5889	12.7309	-37.7857	50.5166	0.15444	0.15444	2422.04	4.22576	3	4	1258.03	138.546	Palearctic
1401	1.35563e+07	6.99525e+06	1	61	0	6	11.3278	476.033	-14.5889	12.0589	-37.3757	49.4346	0.15444	0.15444	2759.12	4.22529	2	5	1254.32	132.549	Palearctic
1402	1.36528e+07	6.99525e+06	1	61	0	6	25.6676	335.397	-14.5889	11.2281	-36.8141	48.0421	0.15444	0.15444	2958.72	0	1	1	1254.32	127.881	Palearctic
1403	1.37493e+07	6.99525e+06	1	62	0	6	15.4429	66.2307	-14.4779	10.6795	-36.3366	47.0162	0.153191	0.15444	3035.18	0	1	3	1258.03	129.77	Palearctic
1404	1.38458e+07	6.99525e+06	1	64	0	6	12.7788	51.8985	-14.3779	10.3141	-36.1439	46.458	0.121013	0.15444	2890.58	0.000469819	3	3	1269.08	131.659	Palearctic
1405	1.39423e+07	6.99525e+06	1	61	0	6	7.0002	44.0133	-14.2779	10.6381	-36.2807	46.9188	0.104389	0.0762333	3300.53	4.22576	1	2	1287.29	136.881	Palearctic
1406	1.40388e+07	6.99525e+06	1	59	0	6	2.33206	47.6637	-14.1889	11.3853	-36.4147	47.8	0.0995441	0.0762319	3714.44	4.22576	2	2	1312.36	147.77	Palearctic
1407	1.41352e+07	6.99525e+06	1	59	0	6	3.54878	45.6595	-14.2779	12.1722	-36.5154	48.6876	0.0538243	0.0357478	3677.59	4.22576	4	4	1343.9	157.991	Palearctic
1408	1.42317e+07	6.99525e+06	1	58	0	6	7.88489	56.2252	-14.2668	12.875	-36.6653	49.5403	0.0357474	0.0357471	3439.57	4.22595	1	1	1381.47	164.991	Palearctic
1409	1.43282e+07	6.99525e+06	1	60	0	6	7.21696	53.5489	-14.3668	13.3309	-37.0539	50.3848	0.0357471	0.0357471	3116.38	6	1	1	1424.6	167.77	Palearctic
1410	1.44247e+07	6.99525e+06	1	60	0	6	1.44273	19.8733	-14.3668	13.7176	-37.4453	51.1629	0.0357471	0.0357471	2737.01	6	1	1	1472.8	165.438	Palearctic
1411	1.45212e+07	6.99525e+06	1	61	0	6	5.99983	31.9996	-14.1	14.984	-38.2411	53.2251	0.0357471	0.0357471	3030.99	6	1	1	1447.29	172	Palearctic
1412	1.46177e+07	6.99525e+06	1	61	0	6	4.00007	6.00095	-14.1	15.1905	-38.5772	53.7677	0.0377304	0.0380369	2973	6	1	1	1391.54	165	Palearctic
1440	1.73193e+07	6.99525e+06	1	31	0	6	210.001	612	-13.7	5.4693	-33.2085	38.6778	0.13222	0.13216	5152.99	6	1	1	2250.43	155	Palearctic
1441	-1.73193e+07	6.89877e+06	1	22	0	6	53.0005	552.997	-12.2	5.37755	-31.173	36.5505	0.134925	0.134925	5533.64	6	1	1	2762.95	171	Palearctic
1442	-1.72228e+07	6.89877e+06	1	22	0	6	74	441	-11.8	4.74197	-29.9075	34.6495	0.134233	0.134548	5388.02	6	1	1	2668.68	176	Palearctic
1443	-1.71263e+07	6.89877e+06	1	22	0	6	88.9994	757.991	-9.59575	8.45799	-27.4537	35.0734	0.134233	0.134548	5213.5	5.99986	1	1	2574.57	355.198	Palearctic
1457	-1.57755e+07	6.89877e+06	1	67	0	81	88.9987	488.996	-9.00001	11.0407	-27.6175	38.6582	0.0165896	0.0165896	3030.99	5.99996	1	1	1294.5	184	Nearctic
1458	-1.5679e+07	6.89877e+06	1	66	0	81	22.4226	285.788	-9.58353	10.7358	-28.3264	39.0622	0.0165896	0.0165896	2733.3	4.45043	1	1	1208.97	160.927	Nearctic
1459	-1.55825e+07	6.89877e+06	1	66	0	81	65.0701	344.961	-9.87012	10.6139	-28.6385	39.2524	0.0165896	0.0165896	2396.18	0	1	1	1125.21	158.36	Nearctic
1460	-1.5486e+07	6.89877e+06	1	69	0	81	79.9859	365.175	-10.1701	10.4488	-29.0129	39.4617	0.0165896	0.0165896	2199.79	0	1	1	1043.66	156.525	Nearctic
1461	-1.53896e+07	6.89877e+06	1	73	0	81	76.5838	336.484	-10.4268	10.2529	-29.4222	39.6751	0.0165896	0.0165896	2127.51	4.41e-05	1	1	964.863	154.257	Nearctic
1462	-1.52931e+07	6.89877e+06	1	74	0	81	84.2848	266.192	-10.7268	10.1117	-29.8861	39.9977	0.0165896	0.0165896	2003.37	1.54957	1	1	889.559	155.989	Nearctic
1463	-1.51966e+07	6.89877e+06	1	78	0	81	82.9131	255.233	-11.0268	10.0574	-30.5252	40.5826	0.0165896	0.0165896	1917.3	5.99996	1	2	818.713	154.721	Nearctic
1464	-1.51001e+07	6.89877e+06	1	80	0	81	70.4188	207.114	-11.3835	10.5806	-31.6352	42.2158	0.0165896	0.0165896	1850.85	4.45043	3	5	753.582	155.154	Nearctic
1465	-1.50036e+07	6.89877e+06	1	79	0	81	63.4299	201.981	-11.5835	11.8645	-33.4751	45.3396	0.0165896	0.0165896	1846.86	0	1	2	695.772	158.885	Nearctic
1466	-1.49071e+07	6.89877e+06	1	78	0	81	52.7292	229.187	-11.8969	13.2249	-35.4279	48.6528	0.0165896	0.0165896	1820.08	0	1	1	647.25	158.019	Nearctic
1467	-1.48106e+07	6.89877e+06	1	79	0	81	66.7179	231.938	-12.3402	14.4661	-37.3861	51.8522	0.0165896	0.0165896	1684.84	4.66e-05	2	3	610.233	152.586	Nearctic
1468	-1.47142e+07	6.89877e+06	1	77	0	81	71.9548	217.547	-12.5701	15.5493	-38.8115	54.3608	0.0165896	0.0165896	1662.84	1.54958	2	3	586.903	143.824	Nearctic
1469	-1.46177e+07	6.89877e+06	1	76	0	81	50.6372	210.299	-12.0969	16.4052	-38.5064	54.9116	0.0165629	0.0165894	1456.63	5.99995	3	3	578.918	148.092	Nearctic
1470	-1.45212e+07	6.89877e+06	1	75	0	81	73.4502	256.095	-11.4969	16.4504	-37.1604	53.6108	0.00550421	0.00488478	1477.26	4.45042	1	1	562.607	158.123	Nearctic
1471	-1.44247e+07	6.89877e+06	1	76	0	81	103.799	279.69	-11.2402	16.1979	-36.1155	52.3134	0.00383818	0.00383632	1346.7	0.000374185	1	1	519.594	164.422	Nearctic
1472	-1.43282e+07	6.89877e+06	1	75	0	81	93.5829	293.878	-10.9268	15.8596	-35.2741	51.1337	0.00383632	0.00383632	1277.57	11.9996	3	3	491.985	165.257	Nearctic
1473	-1.42317e+07	6.89877e+06	1	76	0	81	131.9	685.498	-10.9	15.0015	-34.7777	49.7793	0.00383632	0.00383632	1629.24	0	1	2	482.431	159.793	Nearctic
1474	-1.41352e+07	6.89877e+06	1	76	0	81	182.857	944.209	-11.3598	13.5248	-34.5033	48.0281	0.00383632	0.00383632	1960.41	0.000142423	1	1	491.985	149.494	Nearctic
1475	-1.40388e+07	6.89877e+06	1	76	0	81	318.329	1027.27	-12.0226	11.9223	-34.3788	46.3011	0.00383632	0.00383632	2008.85	4.45056	1	3	519.594	143.897	Nearctic
1476	-1.39423e+07	6.89877e+06	1	73	0	81	309.772	1118.72	-12.4927	9.32976	-33.7485	43.0783	0.00383632	0.00383632	2108.52	4.45056	1	1	562.607	139.165	Nearctic
1477	-1.38458e+07	6.89877e+06	1	72	0	81	229.532	1167.81	-12.4897	8.27882	-33.3738	41.6526	0.00383632	0.00383632	2441.79	4.45056	1	1	617.814	138.598	Nearctic
1478	-1.37493e+07	6.89877e+06	1	67	0	81	246.058	949.297	-12.5763	9.05277	-33.2056	42.2584	0.00383632	0.00383632	2427.94	4.45076	1	1	610.233	139.031	Nearctic
1479	-1.36528e+07	6.89877e+06	1	69	0	409	637.999	2145.99	-13.5	10.1357	-34.0006	44.1362	0.00383633	0.00383633	2391	10.4502	1	1	586.903	149	Nearctic
1480	-1.35563e+07	6.89877e+06	2	69	0	409	576.995	1562	-13.1	11.1801	-33.5363	44.7163	0.00406918	0.00407092	2405	0.000201836	1	1	578.918	158	Nearctic
1481	-1.34598e+07	6.89877e+06	2	69	0	409	288.996	1369.98	-12	12.7694	-32.8684	45.6378	0.00407092	0.00407092	2669	6	1	1	578.918	172	Nearctic
1482	-1.33633e+07	6.89877e+06	2	66	0	409	41.9998	302.996	-10.8	14.8879	-31.9081	46.796	0.00407092	0.00407092	2853	5.99979	1	1	586.903	193	Nearctic
1485	-1.30739e+07	6.89877e+06	1	83	0	46	1.00031	59.0006	-10.4	15.6849	-31.3367	47.0216	1.76e-05	1.76e-05	2275	11.9998	1	1	695.772	183	Nearctic
1486	-1.29774e+07	6.89877e+06	1	83	0	46	22.0001	99.9997	-10.5	15.6397	-31.5677	47.2074	2.16e-05	1.76e-05	2185	6	1	1	734.818	175	Nearctic
1487	-1.28809e+07	6.89877e+06	1	80	0	46	28.9999	82.0001	-10.6	15.6277	-31.5477	47.1754	0.235173	1.76e-05	1899	5.99979	1	1	777.897	170	Nearctic
1488	-1.27844e+07	6.89877e+06	1	81	0	46	20.9998	90.9995	-10.8	14.9909	-31.7795	46.7704	0.0168403	1.76e-05	2108	0.000214942	1	1	824.379	153	Nearctic
1489	-1.26879e+07	6.89877e+06	1	79	0	46	10.0921	54.9859	-11.0835	14.1346	-32.1301	46.2647	1.76e-05	1.76e-05	2353.43	5.99994	1	1	862.999	133.525	Nearctic
1490	-1.25915e+07	6.89877e+06	1	77	0	46	5.32982	54.9874	-11.0402	13.9418	-32.1377	46.0795	1.76e-05	1.76e-05	2562.93	4.45056	2	3	910.25	129.793	Nearctic
1491	-1.2495e+07	6.89877e+06	1	78	0	46	20.9164	160.238	-11.0835	13.51	-32.0689	45.5789	1.76e-05	1.76e-05	2760.64	4.45061	3	3	964.863	121.958	Nearctic
1492	-1.23985e+07	6.89877e+06	1	74	0	46	36.0509	189.313	-11.3402	12.7366	-32.1186	44.8552	1.76e-05	1.76e-05	2947.46	5.99994	1	1	1007.35	125.36	Nearctic
1493	-1.2302e+07	6.89877e+06	1	72	0	46	83.3274	236.293	-11.6134	12.2403	-32.2883	44.5286	1.76e-05	1.76e-05	3346.89	4.45056	1	1	1039.19	134.525	Nearctic
1494	-1.22055e+07	6.89877e+06	1	69	0	46	135.767	259.672	-11.7	11.894	-32.3478	44.2418	1.76e-05	1.76e-05	3176.59	4.45056	1	1	1078.75	147.257	Nearctic
1495	-1.2109e+07	6.89877e+06	1	66	0	46	83.3036	185.858	-11.8835	10.2561	-32.1736	42.4297	1.77e-05	1.76e-05	3390.67	4.45056	1	1	1125.21	163.36	Nearctic
1496	-1.20125e+07	6.89877e+06	1	64	0	46	27.9913	213.159	-12.0268	9.65588	-32.1075	41.7634	0.0024049	1.76e-05	3579.84	4.45056	2	2	1177.76	162.495	Nearctic
1497	-1.19161e+07	6.89877e+06	1	59	0	46	219.002	454.005	-11.6	10.8308	-31.8795	42.7103	0.00467157	1.76e-05	3859	4.45056	1	1	1235.63	183	Nearctic
1498	-1.18196e+07	6.89877e+06	1	58	0	46	384.002	835	-12.2	10.3301	-32.087	42.4171	1.73e-05	1.76e-05	4097	4.45056	1	1	1298.09	184	Nearctic
1499	-1.17231e+07	6.89877e+06	1	57	0	46	547	862.999	-12.7	10.0353	-32.2946	42.3299	0	0	4338	4.45038	1	1	1364.52	187	Nearctic
1741	1.16266e+07	6.89877e+06	1	91	0	6	216.399	308.363	-13.9567	17.9376	-43.0871	61.0247	0.0424915	0.0591519	4274.28	0	2	2	2250.43	253.525	Palearctic
1742	1.17231e+07	6.89877e+06	1	90	0	6	225.318	375.269	-14.0268	17.9233	-43.0464	60.9698	0.0576954	0.0591527	3993.91	0	3	3	2168.26	267.628	Palearctic
1743	1.18196e+07	6.89877e+06	1	91	0	6	169.25	348.356	-13.7536	18.2327	-42.7212	60.9539	0.06073	0.0617529	3643.87	0.000469294	2	3	2087.32	277.597	Palearctic
1744	1.19161e+07	6.89877e+06	1	92	0	6	146.065	341.369	-13.667	18.2564	-42.7427	60.9991	0.0611364	0.0617529	3127.08	4.45072	1	2	2007.75	294.567	Palearctic
1745	1.20125e+07	6.89877e+06	1	93	0	6	103.675	339.143	-13.6237	18.5479	-42.7649	61.3128	0.0609564	0.0617529	3064.49	5.99984	2	2	1929.73	304.268	Palearctic
1746	1.2109e+07	6.89877e+06	1	97	0	6	106.145	382.711	-13.8969	18.6727	-43.131	61.8038	0.0610663	0.0617529	3399.38	4.45008	3	4	1853.44	315.866	Palearctic
1747	1.22055e+07	6.89877e+06	1	103	0	6	219.281	645.419	-14.6866	18.1184	-44.238	62.3564	0.0615338	0.0617529	3707.65	0	2	3	1779.12	341.762	Palearctic
1748	1.2302e+07	6.89877e+06	1	102	0	6	397.27	1044.95	-15.8793	17.2883	-45.5587	62.8471	0.0614859	0.0617529	3851.47	0	1	1	1707.02	357.287	Palearctic
1749	1.23985e+07	6.89877e+06	1	103	0	6	637.897	1326.47	-17.4226	15.9924	-47.2795	63.2719	0.0612986	0.0617529	3916.85	0.000476585	2	2	1637.43	342.514	Palearctic
1750	1.2495e+07	6.89877e+06	1	103	0	6	594.343	1196.47	-17.4092	16.3102	-47.5277	63.8379	0.0613475	0.0617529	3545.89	4.45008	2	2	1570.68	301.845	Palearctic
1751	1.25915e+07	6.89877e+06	1	105	0	6	412.609	1002.86	-16.6165	17.4682	-46.9787	64.4469	0.0611278	0.0617529	3116.63	0.000166767	1	2	1507.16	259.825	Palearctic
1752	1.26879e+07	6.89877e+06	1	105	0	6	148.726	742.112	-15.3732	18.8245	-46.0535	64.878	0.0607263	0.0617529	2336.15	1.54928	1	1	1447.29	218.063	Palearctic
1753	1.27844e+07	6.89877e+06	1	104	0	6	112.956	383.174	-15.3165	18.9384	-45.8743	64.8127	0.0757746	0.0596178	1739.46	0	3	5	1391.54	208.464	Palearctic
1754	1.28809e+07	6.89877e+06	1	104	0	6	162.127	795.399	-15.6897	18.4595	-45.9594	64.4189	0.129163	0.149337	1854.7	0.000818733	1	1	1340.43	213.329	Palearctic
1755	1.29774e+07	6.89877e+06	1	105	0	6	179.05	1070.85	-15.6433	17.8793	-45.6601	63.5393	0.145143	0.152272	1544	7.54959	2	2	1294.5	222.835	Palearctic
1756	1.30739e+07	6.89877e+06	1	105	0	6	168.841	681.845	-15.5031	17.5239	-44.8438	62.3676	0.149037	0.152272	1550.34	8.9008	2	2	1254.32	234.866	Palearctic
1757	1.31704e+07	6.89877e+06	1	105	0	6	182.742	672.679	-15.4927	16.8803	-44.1421	61.0225	0.149677	0.152272	1406.42	6.00017	1	1	1220.47	240.36	Palearctic
1758	1.32669e+07	6.89877e+06	1	105	0	6	228.347	667.771	-15.5659	16.1634	-43.5211	59.6845	0.153459	0.15444	1506.5	7.54927	1	1	1193.47	227.02	Palearctic
1759	1.33633e+07	6.89877e+06	1	105	0	6	249.965	875.788	-15.6525	15.4431	-42.9631	58.4063	0.154368	0.15444	1640.18	6	1	1	1173.81	212.066	Palearctic
1760	1.34598e+07	6.89877e+06	1	107	0	6	284.778	1109.83	-15.6824	14.6972	-42.501	57.1982	0.15444	0.15444	1771.98	5.99951	1	1	1161.85	200.112	Palearctic
1761	1.35563e+07	6.89877e+06	1	105	0	6	187.995	857.095	-15.1062	14.7463	-41.3646	56.1109	0.153808	0.15444	1920.92	1.54993	1	1	1157.84	182.752	Palearctic
1762	1.36528e+07	6.89877e+06	1	104	0	6	161.302	757.545	-14.9196	14.5701	-40.5278	55.0979	0.0887734	0.045507	1816.08	6	1	1	1157.84	177.02	Palearctic
1763	1.37493e+07	6.89877e+06	1	103	0	6	130.386	512.662	-14.633	14.4157	-39.8625	54.2782	0.0465564	0.0382144	2030.94	5.99983	1	1	1161.85	176.587	Palearctic
1764	1.38458e+07	6.89877e+06	1	100	0	6	80.6888	456.343	-14.2732	14.5204	-39.1787	53.6991	0.0380443	0.0382143	2239.08	4.45006	2	2	1173.81	179.989	Palearctic
1765	1.39423e+07	6.89877e+06	1	101	0	6	55.8332	386.267	-14.0299	14.7563	-38.715	53.4714	0.0377854	0.0382143	2531.89	0.00017269	2	2	1193.47	188.556	Palearctic
1766	1.40388e+07	6.89877e+06	1	104	0	6	33.6488	402.524	-13.8	15.1299	-38.42	53.5499	0.0376983	0.0382143	2956.77	1.54944	2	2	1220.47	199.555	Palearctic
1767	1.41352e+07	6.89877e+06	1	104	0	6	29.9889	247.262	-13.7134	15.6087	-38.244	53.8528	0.0373046	0.0382143	2741.48	1.54994	3	5	1254.32	205.659	Palearctic
1768	1.42317e+07	6.89877e+06	1	102	0	6	11.8973	326.349	-13.5134	16.0896	-38.1633	54.2529	0.0371716	0.0382143	2317.68	6	3	4	1294.5	211.195	Palearctic
1769	1.43282e+07	6.89877e+06	1	102	0	6	66.9337	529.099	-13.8	16.0265	-38.6882	54.7147	0.0373457	0.0382143	2415.31	6	1	1	1340.43	215.061	Palearctic
1770	1.44247e+07	6.89877e+06	1	103	0	6	106.635	488.951	-14	16.0444	-39.1229	55.1673	0.0377304	0.038037	2516.15	6	1	1	1391.54	207.794	Palearctic
1771	1.45212e+07	6.89877e+06	1	101	0	6	62.7418	429.415	-13.8567	16.2927	-39.2757	55.5683	0.0389982	0.0380369	2619.23	6	1	1	1371.33	194.526	Palearctic
1772	1.46177e+07	6.89877e+06	1	102	0	6	26.5572	367.388	-13.7268	16.5202	-39.3193	55.8395	0.040924	0.0380369	2719.37	6	1	2	1312.36	184.66	Palearctic
1773	1.47142e+07	6.89877e+06	1	98	0	6	19.031	510.967	-13.6835	16.5546	-39.4496	56.0042	0.0854808	0.101039	2883.93	6.00051	1	1	1258.03	176.062	Palearctic
1774	1.48106e+07	6.89877e+06	1	95	0	6	19.4944	408.839	-13.6835	16.4376	-39.5001	55.9378	0.102215	0.101041	2981.23	10.4507	1	2	1208.97	169.495	Palearctic
1775	1.49071e+07	6.89877e+06	1	95	0	6	18.1341	191.382	-13.6835	16.1979	-39.3911	55.5889	0.103119	0.104394	2987.94	11.9993	3	4	1165.85	162.629	Palearctic
1776	1.50036e+07	6.89877e+06	1	93	0	6	22.2987	136.214	-13.7402	15.8407	-39.2364	55.0771	0.103657	0.104394	3414.73	5.99949	3	3	1129.34	156.793	Palearctic
1777	1.51001e+07	6.89877e+06	1	92	0	6	18.866	72.9912	-13.6835	15.4278	-38.9348	54.3626	0.104307	0.104394	3556.24	1.54944	1	2	1100.11	152.629	Palearctic
1778	1.51966e+07	6.89877e+06	1	88	0	6	24.7623	69.3185	-13.6835	14.8742	-38.5162	53.3904	0.104394	0.104394	3741.52	1.54944	3	5	1078.75	148.525	Palearctic
1779	1.52931e+07	6.89877e+06	1	86	0	6	20.3605	59.721	-13.6268	14.2328	-37.8891	52.1218	0.104394	0.104394	3567.21	1.55013	2	3	1065.73	142.659	Palearctic
1780	1.53896e+07	6.89877e+06	1	86	0	6	11.8662	66.1031	-13.4402	13.5223	-37.0838	50.6061	0.104394	0.104394	3467.91	7.54944	3	4	1061.35	137.793	Palearctic
1781	1.5486e+07	6.89877e+06	1	78	0	6	5.43321	178.806	-13.5103	12.3994	-36.2407	48.6401	0.104394	0.104394	3214.62	7.54996	1	1	1065.73	132.226	Palearctic
1782	1.55825e+07	6.89877e+06	1	73	0	6	10.402	270.829	-13.5103	10.8324	-35.1976	46.03	0.104394	0.104394	3037.02	12	1	1	1078.75	121.721	Palearctic
1783	1.5679e+07	6.89877e+06	1	70	0	6	112.7	441.493	-13.9165	9.50226	-35.0328	44.5351	0.10431	0.104264	2932.02	11.9993	1	1	1100.11	128.514	Palearctic
1784	1.57755e+07	6.89877e+06	1	69	0	6	296.993	890.983	-14.5	10.8374	-36.4465	47.2839	0.102432	0.102432	2798	6	1	1	1129.34	161.999	Palearctic
1785	1.5872e+07	6.89877e+06	1	67	0	6	312.999	1129.99	-14.7	11.5801	-36.97	48.5501	0.102432	0.102432	2875	6	1	1	1165.85	166	Palearctic
1786	1.59685e+07	6.89877e+06	1	67	0	6	236.003	1204	-14.4	12.578	-37.5655	50.1436	0.102432	0.102432	2937	5.9993	1	1	1208.97	162	Palearctic
1787	1.6065e+07	6.89877e+06	1	66	0	6	81.0061	684.02	-13.8	14.5301	-37.161	51.6911	0.102836	0.102432	3387.99	0.00052276	1	1	1258.03	152	Palearctic
1788	1.61614e+07	6.89877e+06	1	66	0	6	47.0013	605.003	-13.9	15.2709	-37.4637	52.7345	0.314227	0.318435	3437.8	4.45074	1	1	1312.36	148	Palearctic
1789	1.62579e+07	6.89877e+06	1	64	0	6	6.03234	312.712	-14.0567	15.0081	-37.5199	52.528	0.31844	0.31844	3509.23	6	1	1	1371.33	138.897	Palearctic
1790	1.63544e+07	6.89877e+06	1	64	0	6	21.9994	166.006	-14	15.3729	-37.4775	52.8505	0.31844	0.31844	3336.04	6.00089	1	1	1434.37	145.5	Palearctic
1791	1.64509e+07	6.89877e+06	1	60	0	6	100.257	697.942	-14.2402	13.8858	-37.6287	51.5145	0.31844	0.31844	3504.53	13.5493	1	1	1500.97	153.164	Palearctic
1792	1.65474e+07	6.89877e+06	1	61	0	6	166.057	766.491	-14.3567	13.4662	-37.5332	50.9995	0.31844	0.31844	3586.55	12	1	1	1570.68	161.659	Palearctic
1793	1.66439e+07	6.89877e+06	1	59	0	6	233.497	1042.99	-14.2	12.9614	-36.9878	49.9491	0.31844	0.31844	3598.93	12	1	1	1643.1	180.999	Palearctic
1794	1.67404e+07	6.89877e+06	1	59	0	6	131.004	786.01	-13.4	12.8359	-35.8386	48.6746	0.181492	0.147797	3747.93	11.9998	1	1	1717.89	170	Palearctic
1795	1.68369e+07	6.89877e+06	1	58	0	6	158.999	1029.99	-13.3	11.9179	-35.3655	47.2834	0.132597	0.132508	4120.99	10.4498	1	1	1794.75	175	Palearctic
1796	1.69333e+07	6.89877e+06	1	59	0	6	177.999	1078	-13.2	10.9785	-34.8771	45.8556	0.132507	0.132507	4717.99	4.45056	1	1	1873.42	178	Palearctic
1797	1.70298e+07	6.89877e+06	1	57	0	6	295.995	1145	-13.6	9.62668	-34.825	44.4517	0.132507	0.132507	4888	4.45002	1	1	1953.7	193.999	Palearctic
1798	1.71263e+07	6.89877e+06	1	56	0	6	273.001	1018.01	-13.4	8.81535	-34.1999	43.0153	0.132507	0.132507	5060	0.000536127	1	1	2035.38	203	Palearctic
1799	1.72228e+07	6.89877e+06	1	65	0	6	61.5422	593.699	-12.6268	7.74442	-33.0009	40.7454	0.132507	0.132507	4952.74	4.45074	1	1	2118.31	167.443	Palearctic
1800	1.73193e+07	6.89877e+06	1	66	0	6	45.4141	364.339	-12.467	7.38127	-32.344	39.7252	0.132507	0.132507	4967.9	6	1	1	2202.34	180.74	Palearctic
1801	-1.73193e+07	6.80228e+06	1	59	0	6	334.027	1240.77	-11.9352	7.77412	-31.1385	38.9126	0.134233	0.134548	5628.03	0.13762	3	6	2744.35	339.635	Palearctic
1802	-1.72228e+07	6.80228e+06	1	56	0	6	151.074	919.2	-10.5915	8.21368	-29.0601	37.2738	0.134219	0.134548	5407.11	5.99986	1	3	2649.42	357.719	Palearctic
1803	-1.71263e+07	6.80228e+06	1	56	0	6	70.4955	546.69	-9.59575	8.45799	-27.4537	35.9117	0.133812	0.133484	5381.15	0.000137987	3	3	2554.61	355.198	Palearctic
1804	-1.70298e+07	6.80228e+06	1	54	0	6	29.4098	271.527	-8.93941	8.59698	-26.455	35.0519	0.133484	0.133484	5052.22	5.86252	2	3	2459.93	351.55	Palearctic
1805	-1.69333e+07	6.80228e+06	1	55	0	6	31.9995	661.988	-8.19999	8.8496	-25.3359	34.1855	0.134685	0.133484	4800.55	6	1	1	2365.39	362	Palearctic
1806	-1.68369e+07	6.80228e+06	1	56	0	6	8.00009	122	-7.69999	9.18494	-24.6128	33.7978	0.139366	0.138305	4602	6	1	1	2271.02	354.999	Palearctic
1807	-1.67404e+07	6.80228e+06	1	58	0	6	11.9998	99.999	-7.4	9.23836	-24.2863	33.5246	0.145373	0.145373	4525	5.99985	1	1	2176.83	328.999	Palearctic
1814	-1.6065e+07	6.80228e+06	1	69	0	81	60.0005	488.998	-8.29999	10.2313	-27.032	37.2633	0.0165897	0.0165896	3071	5.99985	1	1	1525.58	232	Nearctic
1815	-1.59685e+07	6.80228e+06	1	70	0	81	86.7579	370.312	-8.02673	11.1145	-26.3333	37.4478	0.019097	0.01659	3288.17	0.274966	1	1	1434.37	234.69	Nearctic
1816	-1.5872e+07	6.80228e+06	1	77	0	81	112.04	449.228	-7.9225	11.6799	-26.1226	37.8025	0.0490646	0.0325889	3298.1	0.137485	1	1	1343.9	228.338	Nearctic
1817	-1.57755e+07	6.80228e+06	1	97	0	81	228.923	792.066	-8.20557	11.9988	-26.2201	38.2189	0.0543255	0.0347441	3511.37	0.137485	1	2	1254.32	223.423	Nearctic
1818	-1.5679e+07	6.80228e+06	1	109	0	81	252.527	958.721	-8.29289	12.3091	-26.4367	38.7457	0.0566375	0.0778421	3264.38	0.137485	3	4	1165.85	215.86	Nearctic
1819	-1.55825e+07	6.80228e+06	1	113	0	81	391.461	1235.57	-9.00558	11.9236	-27.2386	39.1622	0.055682	0.0635933	3324.47	0.137485	1	2	1078.75	221.592	Nearctic
1820	-1.5486e+07	6.80228e+06	1	105	0	81	482.316	1223.84	-9.64923	11.6936	-28.0274	39.721	0.0547809	0.0350771	3096.82	0.137481	3	3	993.387	227.55	Nearctic
1821	-1.53896e+07	6.80228e+06	1	98	0	81	447.84	1210.11	-9.70558	12.1108	-28.4953	40.606	0.0552369	0.0630419	3082.9	0	3	3	910.25	227.635	Nearctic
1822	-1.52931e+07	6.80228e+06	1	95	0	81	448.418	1187.35	-10.0098	12.4626	-29.3198	41.7823	0.0543141	0.0345067	3089.34	0	3	4	830.006	233.593	Nearctic
1823	-1.51966e+07	6.80228e+06	1	96	0	81	486.9	1141.15	-10.3183	12.785	-30.5793	43.3643	0.0536825	0.0343008	3255.21	0	1	1	753.582	242.72	Nearctic
1824	-1.51001e+07	6.80228e+06	1	98	0	81	604.529	1440.44	-10.9394	13.0095	-32.3251	45.3346	0.0490721	0.0325888	3116.38	0	3	6	682.261	255.579	Nearctic
1825	-1.50036e+07	6.80228e+06	1	102	0	81	800.222	1952.34	-12.0085	13.1095	-34.4658	47.5753	0.0414585	0.0325887	2951.66	4.06e-06	1	2	617.814	274.397	Nearctic
1826	-1.49071e+07	6.80228e+06	1	105	0	81	801.658	2098.49	-12.2042	14.1378	-36.0495	50.1873	0.0231382	0.0249134	2892.15	0.137481	3	6	562.607	284.087	Nearctic
1827	-1.48106e+07	6.80228e+06	1	107	0	81	766.412	1846.64	-12.0873	15.5643	-37.0234	52.5876	0.0143247	0.0152948	2703.78	0	1	1	519.594	279.087	Nearctic
1828	-1.47142e+07	6.80228e+06	1	111	0	81	686.074	1728.42	-11.5183	16.7153	-36.7662	53.4815	0.0143324	0.0152948	1703.71	4.17e-06	3	4	491.985	267.565	Nearctic
1829	-1.46177e+07	6.80228e+06	1	110	0	81	719.328	1717.1	-10.8619	17.1675	-35.1948	52.3623	0.0143302	0.0152948	1768.8	0.137485	3	4	482.431	262.96	Nearctic
1830	-1.45212e+07	6.80228e+06	1	110	0	81	780.28	1863.05	-10.6013	17.0245	-34.6347	51.6592	0.0136113	0.0152946	1701.54	0.137662	1	5	482.431	260.1	Nearctic
1831	-1.44247e+07	6.80228e+06	1	111	0	81	871.761	1737.49	-10.6577	16.8506	-34.5565	51.4071	0.00792999	0.00587265	1246.3	5.86233	2	4	431.5	255.931	Nearctic
1832	-1.43282e+07	6.80228e+06	1	114	0	81	945.622	1796.38	-10.7753	16.7706	-34.4098	51.1804	0.0080698	0.00632606	1655.71	4.32e-06	2	2	397.823	247.128	Nearctic
1833	-1.42317e+07	6.80228e+06	1	115	0	81	950.082	1738.69	-10.8238	16.5917	-34.2936	50.8854	0.00807814	0.00632606	2202.02	0.137485	2	2	385.945	219.155	Nearctic
1834	-1.41352e+07	6.80228e+06	1	116	0	81	860.051	1446.07	-10.7633	16.3828	-34.2982	50.6809	0.00818495	0.00632619	2536.59	0.137668	3	5	397.823	188.902	Nearctic
1835	-1.40388e+07	6.80228e+06	1	117	0	81	809.717	1350.29	-10.8717	16.037	-34.3753	50.4123	0.0115032	0.0133682	1949.36	5.86233	2	2	431.5	164.211	Nearctic
1836	-1.39423e+07	6.80228e+06	1	115	0	81	770.008	1269.66	-11.1633	15.0501	-34.3926	49.4427	0.0115391	0.0133682	2620.16	0.13748	3	3	482.431	156.212	Nearctic
1837	-1.38458e+07	6.80228e+06	1	109	0	81	701.912	1301.58	-11.3717	14.458	-34.0572	48.5153	0.0115065	0.0133682	2719.12	0	1	1	545.809	159.296	Nearctic
1838	-1.37493e+07	6.80228e+06	1	112	0	81	598.675	1144.89	-11.176	14.623	-33.8719	48.4949	0.0114391	0.0133682	1837.67	0	2	3	519.594	168.944	Nearctic
1839	-1.36528e+07	6.80228e+06	1	112	0	81	572.289	1142.54	-11.1492	15.1684	-34.2571	49.4255	0.0113587	0.0133681	1673.3	0.000195611	1	1	491.985	181.593	Nearctic
1840	-1.35563e+07	6.80228e+06	2	112	0	409	490.629	950.081	-11.1577	16.5065	-34.9128	51.4193	0.00410909	0.00407092	1723.68	5.86252	3	4	482.431	200.72	Nearctic
1841	-1.34598e+07	6.80228e+06	2	109	0	409	379.624	1093.48	-10.7661	17.197	-34.9446	52.1416	0.019722	0.00407092	2045.88	5.86232	4	6	482.431	221.325	Nearctic
1842	-1.33633e+07	6.80228e+06	2	114	0	409	424.169	867.364	-10.3746	16.8533	-33.1509	50.0042	0.00407092	0.00407092	2964.6	4.7e-06	3	5	491.985	238.283	Nearctic
1843	-1.32669e+07	6.80228e+06	2	117	0	409	427.017	1354.99	-10.0183	16.3161	-31.4642	47.7803	0.0040709	0.00407092	3272.21	0.137485	2	2	519.594	252.719	Nearctic
1844	-1.31704e+07	6.80228e+06	2	117	0	409	516.371	1475.05	-9.93518	16.0373	-31.003	47.0403	0.00250425	0.00407085	2851.81	0.13748	2	3	562.607	254.846	Nearctic
1845	-1.30739e+07	6.80228e+06	1	116	0	46	167.768	1253.15	-9.18307	17.5975	-32.1575	49.755	0.0809223	1.76e-05	2081.93	0.000210027	1	1	610.233	252.045	Nearctic
1846	-1.29774e+07	6.80228e+06	1	115	0	46	14.0298	307.536	-8.93096	18.8562	-32.7163	51.5726	0.0893315	1.76e-05	1796.35	6	2	4	647.25	257.425	Nearctic
1847	-1.28809e+07	6.80228e+06	1	114	0	46	74.5937	245.396	-8.97039	19.0365	-32.4785	51.515	0.539542	1.76e-05	1846.25	5.99979	3	4	695.772	253.706	Nearctic
1848	-1.27844e+07	6.80228e+06	1	106	0	46	162.72	338.634	-9.37462	18.2169	-32.5443	50.7612	1.76e-05	1.76e-05	2378.59	0	3	4	734.818	231.142	Nearctic
1849	-1.26879e+07	6.80228e+06	1	99	0	46	199.296	451.002	-9.67461	17.5942	-32.8359	50.4302	1.76e-05	1.76e-05	2340.02	0	2	3	777.897	213.276	Nearctic
1850	-1.25915e+07	6.80228e+06	1	98	0	46	200.071	452.294	-9.83096	17.3711	-33.1148	50.4859	1.76e-05	1.76e-05	2679.51	0	3	3	830.006	203.494	Nearctic
1851	-1.2495e+07	6.80228e+06	1	98	0	46	197.367	303.915	-9.93519	17.1548	-33.369	50.5238	1.76e-05	1.76e-05	3459.77	0	1	1	889.559	199.537	Nearctic
1852	-1.23985e+07	6.80228e+06	1	98	0	46	194.284	284.662	-10.0352	16.8966	-33.3437	50.2403	1.76e-05	1.76e-05	3417.54	0	2	3	915.349	199.494	Nearctic
1853	-1.2302e+07	6.80228e+06	1	95	0	46	272.044	349.847	-10.3352	16.0146	-33.0476	49.0622	1.77e-05	1.76e-05	4100.52	0	4	4	950.28	203.41	Nearctic
1854	-1.22055e+07	6.80228e+06	1	94	0	46	261.735	386.768	-10.3831	15.2271	-32.5435	47.7706	0.00248219	1.76e-05	4139.22	0	3	4	993.387	208.367	Nearctic
1855	-1.2109e+07	6.80228e+06	1	95	0	46	265.537	355.316	-10.5788	14.3066	-32.2559	46.5626	0.00299475	1.76e-05	3928.75	0	1	2	1043.66	212.677	Nearctic
1856	-1.20125e+07	6.80228e+06	1	94	0	46	279.845	375.126	-10.5704	13.6035	-32.0803	45.6838	1.76e-05	1.76e-05	3903.84	0	2	3	1100.11	215.592	Nearctic
1857	-1.19161e+07	6.80228e+06	1	95	0	46	364.758	324.884	-10.8183	13.0559	-32.0376	45.0935	1.76e-05	1.76e-05	3851.03	0	1	1	1161.85	215.987	Nearctic
1858	-1.18196e+07	6.80228e+06	1	94	0	46	417.997	435.661	-10.814	12.8025	-31.9545	44.757	1.76e-05	1.76e-05	3703.13	0	2	2	1228.07	215.465	Nearctic
1859	-1.17231e+07	6.80228e+06	1	87	0	46	509.123	431.706	-10.9661	12.5796	-31.9993	44.5789	2.05e-05	0	3558.31	0	4	4	1298.09	214.86	Nearctic
1860	-1.16266e+07	6.80228e+06	1	84	0	46	516.387	434.669	-10.9056	12.468	-32.1942	44.6621	1.89e-05	0	3575.73	0	1	2	1371.33	216.775	Nearctic
1861	-1.15301e+07	6.80228e+06	1	81	0	46	475.936	531.821	-10.9577	12.4077	-32.5397	44.9473	2.07e-05	0	3574.44	0	1	1	1424.6	225	Nearctic
1862	-1.14336e+07	6.80228e+06	1	77	0	46	296.65	475.034	-10.6267	13.0042	-32.7481	45.7523	2.4e-05	0	3485.48	0	1	2	1472.8	215.465	Nearctic
2100	1.15301e+07	6.80228e+06	1	99	0	6	291.902	268.988	-13.1873	19.4947	-43.5189	63.0136	0.0350605	0.0301244	3665.46	0	1	1	2287.36	274.211	Palearctic
2101	1.16266e+07	6.80228e+06	1	99	0	6	268.834	363.097	-13.0915	19.6335	-43.2895	62.923	0.0294791	0.0301246	3293.47	0	1	2	2202.34	277.775	Palearctic
2102	1.17231e+07	6.80228e+06	1	102	0	6	209.271	326.366	-12.7958	19.8666	-43.0061	62.8727	0.0301246	0.0301246	2930.69	0.000616579	1	1	2118.31	280.211	Palearctic
2103	1.18196e+07	6.80228e+06	1	103	0	6	127.553	278.015	-12.3916	20.2644	-42.599	62.8634	0.0301246	0.0301246	2571.2	5.86253	1	1	2035.38	283.042	Palearctic
2104	1.19161e+07	6.80228e+06	1	104	0	6	62.4675	268.01	-12.2437	20.5504	-42.3807	62.9311	0.0301246	0.0301246	2265.49	5.99937	1	1	1953.7	290.394	Palearctic
2105	1.20125e+07	6.80228e+06	1	103	0	6	124.365	276.394	-12.6436	20.3179	-42.9509	63.2689	0.0301246	0.0301246	3600.86	0	2	2	1873.42	305.394	Palearctic
2106	1.2109e+07	6.80228e+06	1	109	0	6	287.024	525.388	-13.7436	19.6712	-44.2271	63.8982	0.0301246	0.0301246	3994.12	0	4	4	1794.75	325.788	Palearctic
2107	1.22055e+07	6.80228e+06	1	109	0	6	509.349	1340.28	-15.2042	18.4908	-46.0789	64.5696	0.0299984	0.0301246	1986.42	0	1	4	1717.89	349.042	Palearctic
2108	1.2302e+07	6.80228e+06	1	110	0	6	933.376	1773.25	-17.7732	16.5378	-48.6726	65.2103	0.0276936	0.0272695	2159.31	0	2	2	1643.1	389.506	Palearctic
2109	1.23985e+07	6.80228e+06	1	113	0	6	1295.31	1844.72	-19.9351	14.8261	-51.0299	65.856	0.0272695	0.0272695	1565	1.47e-05	2	3	1570.68	413.267	Palearctic
2110	1.2495e+07	6.80228e+06	1	114	0	6	977.218	1164.34	-18.5268	16.6287	-50.35	66.9787	0.0272695	0.0272695	1260.52	0.138114	2	2	1500.97	351.1	Palearctic
2111	1.25915e+07	6.80228e+06	1	114	0	6	622.448	1026.16	-16.9395	18.7098	-49.3926	68.1025	0.0272695	0.0272695	916.759	6.00001	3	3	1434.37	286.002	Palearctic
2112	1.26879e+07	6.80228e+06	1	113	0	6	491.314	755.541	-16.5394	19.6737	-49.3677	69.0414	0.0272695	0.0272695	886.478	6.13685	4	5	1371.33	250.48	Palearctic
2113	1.27844e+07	6.80228e+06	1	117	0	6	356.976	640.55	-16.1394	20.5409	-49.3198	69.8607	0.0273343	0.0272695	979.956	0.275604	1	2	1312.36	218.874	Palearctic
2114	1.28809e+07	6.80228e+06	1	117	0	6	323.17	698.535	-16.0958	20.6677	-49.3803	70.0479	0.079873	0.0535974	997.276	6.13811	1	1	1258.03	205.31	Palearctic
2115	1.29774e+07	6.80228e+06	1	117	0	6	241.611	1077.63	-15.5	20.4894	-48.4895	68.9789	0.128067	0.128066	975.976	11.8625	1	1	1208.97	204.479	Palearctic
2116	1.30739e+07	6.80228e+06	1	117	0	6	289.333	1091.46	-15.5746	19.7307	-47.8297	67.5604	0.128067	0.128067	1058.2	11.7238	1	1	1165.85	221.055	Palearctic
2117	1.31704e+07	6.80228e+06	1	116	0	6	331.854	1241.34	-15.6746	18.866	-47.3131	66.1791	0.128067	0.128067	1572.78	0.137485	2	3	1129.34	230.577	Palearctic
2118	1.32669e+07	6.80228e+06	1	120	0	6	483.126	1487.33	-16.3309	17.4405	-47.4574	64.8979	0.128067	0.128067	2414.43	0.13747	1	1	1100.11	247.83	Palearctic
2119	1.33633e+07	6.80228e+06	1	120	0	6	906.375	1656.31	-18.5774	14.9808	-48.7787	63.7594	0.133207	0.128067	2739.43	0.00064379	1	1	1078.75	288.803	Palearctic
2120	1.34598e+07	6.80228e+06	1	118	0	6	716.634	1802.36	-17.5212	15.6964	-47.2552	62.9516	0.133987	0.124463	2300.93	5.86187	2	2	1065.73	263.368	Palearctic
2121	1.35563e+07	6.80228e+06	1	120	0	6	442.932	1741.74	-16.0183	16.6707	-45.6096	62.2804	0.112931	0.124463	2669.57	0	2	2	1061.35	229.705	Palearctic
2122	1.36528e+07	6.80228e+06	1	119	0	6	364.016	1378.57	-15.5916	17.0154	-44.6758	61.6911	0.081335	0.0589458	2595.34	0.000679013	1	2	1061.35	219.648	Palearctic
2123	1.37493e+07	6.80228e+06	1	121	0	6	197.266	898.459	-14.6212	17.8045	-43.2947	61.0992	0.0607505	0.0589446	1965.02	6.13814	2	2	1065.73	204.987	Palearctic
2124	1.38458e+07	6.80228e+06	1	120	0	6	148.204	1102.29	-14.2169	17.6035	-42.8926	60.496	0.0625699	0.0657575	1770.26	11.9993	1	3	1078.75	207.86	Palearctic
2125	1.39423e+07	6.80228e+06	1	120	0	6	53.2149	999.812	-13.5479	18.05	-41.8065	59.8565	0.0651653	0.0657577	1953.96	5.86317	2	6	1100.11	218.563	Palearctic
2126	1.40388e+07	6.80228e+06	1	120	0	6	50.8174	377.939	-13.2958	18.4224	-40.8567	59.2791	0.0634576	0.0657577	2028.27	11.7244	1	4	1129.34	229.478	Palearctic
2127	1.41352e+07	6.80228e+06	1	121	0	6	65.5072	353.184	-13.1958	18.5339	-40.3288	58.8627	0.0624161	0.0639963	2149.78	6	1	1	1165.85	227.479	Palearctic
2128	1.42317e+07	6.80228e+06	1	120	0	6	157.493	714.897	-13.5042	18.0187	-40.6482	58.6669	0.0613635	0.0589447	2517.71	6	1	1	1208.97	232.648	Palearctic
2129	1.43282e+07	6.80228e+06	1	121	0	6	217.075	685.646	-13.7169	17.9474	-40.7687	58.7161	0.0683931	0.0724552	2611.82	6	1	1	1258.03	236.465	Palearctic
2130	1.44247e+07	6.80228e+06	1	121	0	6	120.979	396.309	-13.1521	18.7068	-40.192	58.8988	0.0709283	0.0724554	2567.97	6	1	2	1312.36	227.86	Palearctic
2131	1.45212e+07	6.80228e+06	1	124	0	6	62.8061	253.782	-12.8437	19.1521	-40.0369	59.189	0.0686778	0.0724554	2507.37	6	1	1	1298.09	223.381	Palearctic
2132	1.46177e+07	6.80228e+06	1	124	0	6	40.8181	183.368	-12.6915	19.3458	-40.0662	59.4121	0.0653229	0.0636007	2299.84	6	3	4	1235.63	215.902	Palearctic
2133	1.47142e+07	6.80228e+06	1	126	0	6	38.7328	205.182	-12.6915	19.2577	-40.1912	59.4488	0.0636006	0.0636005	2427.57	6.00067	3	3	1177.76	207.339	Palearctic
2134	1.48106e+07	6.80228e+06	1	127	0	6	36.6905	252.379	-12.6915	19.065	-40.2186	59.2836	0.0636005	0.0636005	2448.28	11.8618	3	4	1125.21	198.297	Palearctic
2135	1.49071e+07	6.80228e+06	1	127	0	6	36.902	268.937	-12.7437	18.774	-40.1275	58.9015	0.0636005	0.0636005	2458.29	6	3	4	1078.75	192.339	Palearctic
2136	1.50036e+07	6.80228e+06	1	129	0	6	41.0288	274.73	-12.5915	18.4894	-39.9033	58.3927	0.0636005	0.0636005	2570.58	6	3	4	1039.19	190.381	Palearctic
2137	1.51001e+07	6.80228e+06	1	130	0	6	77.3103	464.549	-12.7436	18.015	-39.7921	57.8071	0.0649682	0.0636005	2844.97	6	1	2	1007.35	195.592	Palearctic
2138	1.51966e+07	6.80228e+06	1	131	0	6	120.51	423.638	-12.9042	17.5489	-39.6971	57.2459	0.0675715	0.0636005	3089.04	6.00067	1	1	983.971	199.761	Palearctic
2139	1.52931e+07	6.80228e+06	1	133	0	6	113.089	579.328	-12.8	17.214	-39.3127	56.5267	0.0935479	0.102431	2822.32	11.8619	2	3	969.675	199.762	Palearctic
2140	1.53896e+07	6.80228e+06	1	133	0	6	136.654	567.962	-12.8606	16.563	-38.78	55.3431	0.103186	0.10388	3162.65	6.13747	2	2	964.863	200.579	Palearctic
2141	1.5486e+07	6.80228e+06	1	135	0	6	151.233	576.212	-12.7648	15.6303	-37.7239	53.3542	0.103121	0.102599	3239.03	6.00068	1	2	969.675	194.706	Palearctic
2142	1.55825e+07	6.80228e+06	1	134	0	6	62.7248	595.509	-12.2958	15.0724	-36.2983	51.3707	0.102936	0.102432	2715.53	11.8618	1	1	983.971	176.199	Palearctic
2143	1.5679e+07	6.80228e+06	1	129	0	6	129.63	826.187	-12.7309	14.1539	-35.9829	50.1368	0.102702	0.102432	2771.37	6	4	4	1007.35	178.944	Palearctic
2144	1.57755e+07	6.80228e+06	1	124	0	6	248.548	828.572	-13.3957	13.7277	-36.1966	49.9243	0.102432	0.102432	2706.5	6	1	1	1039.19	188.719	Palearctic
2145	1.5872e+07	6.80228e+06	1	121	0	6	319.055	1188.25	-13.7915	13.7929	-36.7842	50.5771	0.102432	0.102432	2741.11	6	1	2	1078.75	199.677	Palearctic
2146	1.59685e+07	6.80228e+06	1	117	0	6	471.4	1379.33	-14.7225	13.7816	-37.9697	51.7513	0.102432	0.102432	2804.25	6	2	3	1125.21	218.422	Palearctic
2147	1.6065e+07	6.80228e+06	1	115	0	6	585.797	1424.97	-15.3788	14.1047	-39.0251	53.1298	0.102432	0.102432	2979.02	6	1	2	1177.76	232.113	Palearctic
2148	1.61614e+07	6.80228e+06	1	113	0	6	547.906	1358.11	-15.2394	15.2392	-39.3186	54.5578	0.193938	0.262015	3011.08	5.99929	1	1	1235.63	231.283	Palearctic
2149	1.62579e+07	6.80228e+06	1	113	0	6	525.925	1411.81	-15.5127	15.249	-39.7186	54.9676	0.26669	0.262019	3427.57	0	1	1	1298.09	230.706	Palearctic
2150	1.63544e+07	6.80228e+06	1	113	0	6	440.876	1470.58	-14.9296	15.3776	-38.9254	54.303	0.27399	0.262019	3883.09	1.63e-05	1	1	1364.52	237.298	Palearctic
2151	1.64509e+07	6.80228e+06	1	110	0	6	367.879	956.463	-14.1945	15.579	-37.6022	53.1812	0.291924	0.318439	4105.88	0.138196	1	1	1434.37	241.158	Palearctic
2152	1.65474e+07	6.80228e+06	1	102	0	6	285.383	625.68	-13.5296	15.3373	-36.5142	51.8514	0.277714	0.251041	3758.05	6.13676	1	2	1507.16	230.862	Palearctic
2153	1.66439e+07	6.80228e+06	1	96	0	6	342.429	808.792	-13.5127	14.2359	-36.1224	50.3583	0.244705	0.25104	4569.28	0	2	2	1582.49	236.438	Palearctic
2154	1.67404e+07	6.80228e+06	1	88	0	6	433.531	855.344	-13.731	12.9613	-35.8556	48.817	0.175078	0.25104	4543.89	0	2	2	1660.01	243.029	Palearctic
2155	1.68369e+07	6.80228e+06	1	80	0	6	512.529	1026.88	-13.9704	11.7488	-35.5634	47.3122	0.103451	0.113676	4387.21	0.000701413	1	2	1739.43	251.902	Palearctic
2156	1.69333e+07	6.80228e+06	1	72	0	6	589.756	1127.55	-14.1788	10.5155	-35.3418	45.8573	0.118892	0.113673	4557.23	5.86252	1	1	1820.5	265.028	Palearctic
2157	1.70298e+07	6.80228e+06	1	71	0	6	698.797	1187.59	-14.6267	8.998	-35.4253	44.4233	0.126443	0.132159	4737.9	5.86252	1	2	1903.01	286.634	Palearctic
2158	1.71263e+07	6.80228e+06	1	70	0	6	814.307	1343.91	-15.0873	7.51637	-35.4751	42.9914	0.132171	0.13216	5571.98	5.86183	2	2	1986.77	316.014	Palearctic
2159	1.72228e+07	6.80228e+06	1	70	0	6	712.514	1410.83	-14.4916	7.15514	-34.4861	41.6413	0.132178	0.13216	6500.22	0.137468	1	1	2071.65	328.663	Palearctic
2160	1.73193e+07	6.80228e+06	1	68	0	6	540.713	1360.18	-13.4352	7.21963	-33.111	40.3306	0.13222	0.13216	5624.73	-4.63e-08	1	1	2157.5	328.579	Palearctic
2161	-1.73193e+07	6.7058e+06	1	62	0	6	208.76	962.976	-9.26467	10.5711	-27.5407	38.1117	0.133484	0.133484	5554.47	6	1	1	2729.04	373.931	Palearctic
2162	-1.72228e+07	6.7058e+06	1	54	0	6	177.849	1057.65	-8.883	9.94735	-26.3728	36.3201	0.133484	0.133484	5392.19	5.99986	2	3	2633.56	401.114	Palearctic
2163	-1.71263e+07	6.7058e+06	1	55	0	6	235.584	1003.06	-8.53233	9.3761	-25.6973	35.0734	0.136596	0.133487	5540.07	0	2	2	2538.16	425.607	Palearctic
2164	-1.70298e+07	6.7058e+06	1	55	0	6	228.476	762.755	-8.06332	9.2699	-24.7551	34.025	0.215995	0.240875	5357.87	5.12e-05	2	2	2442.84	439.72	Palearctic
2165	-1.69333e+07	6.7058e+06	1	59	0	6	175.086	680.693	-7.40699	9.46419	-23.7597	33.2239	0.208712	0.240874	5035.58	2.15008	1	1	2347.61	451.257	Palearctic
2166	-1.68369e+07	6.7058e+06	1	61	0	6	135.569	671.59	-6.78167	9.69089	-23.0294	32.7203	0.173309	0.170202	4987.2	2.15008	2	3	2252.49	458.059	Palearctic
2167	-1.67404e+07	6.7058e+06	1	63	0	6	113.794	698.997	-6.70701	9.60776	-22.9047	32.5125	0.156939	0.148641	5059.45	2.15012	1	1	2157.5	423.778	Palearctic
2168	-1.66439e+07	6.7058e+06	1	63	0	6	171.038	893.396	-6.85769	9.04174	-23.3002	32.3419	0.158577	0.170202	4291.17	3.84997	2	3	2062.64	372.735	Palearctic
2169	-1.65474e+07	6.7058e+06	1	62	0	6	223.888	892.714	-7.52533	8.37687	-24.2045	32.5814	0.145373	0.145373	4115.05	6	3	3	1967.94	325.707	Palearctic
2170	-1.64509e+07	6.7058e+06	1	62	0	6	120.244	759.797	-7.3	8.54263	-24.5395	33.0821	0.145373	0.145373	3718.24	6	1	1	1873.42	327.297	Palearctic
2172	-1.62579e+07	6.7058e+06	1	80	0	6	13.0014	546.005	-6	10.2979	-24.294	34.5919	0.0971368	0.0971368	2998	6	1	1	1685.06	348.001	Nearctic
2173	-1.61614e+07	6.7058e+06	1	83	0	81	78.9996	794.99	-5.79999	11.023	-23.6174	34.6404	0.0971368	0.0971368	2993	6	1	1	1591.29	404.999	Nearctic
2174	-1.6065e+07	6.7058e+06	1	89	0	81	60.8497	299.17	-5.55633	12.0611	-22.9675	35.0286	0.0971368	0.0971368	2869	5.99995	1	2	1497.87	368.029	Nearctic
2175	-1.59685e+07	6.7058e+06	1	91	0	81	63.6666	569.472	-5.31267	12.8937	-22.5311	35.4248	0.0971367	0.0971368	2812.02	4.30021	1	2	1404.86	348.086	Nearctic
2176	-1.5872e+07	6.7058e+06	1	97	0	81	76.8103	526.155	-5.21267	13.6585	-22.4948	36.1534	0.0924134	0.0971365	2764.24	6	1	1	1312.36	332.27	Nearctic
2177	-1.57755e+07	6.7058e+06	1	101	0	81	119.659	472.347	-5.31834	14.1865	-22.7066	36.8931	0.081037	0.0828587	2784.37	5.99989	1	1	1220.47	330.269	Nearctic
2178	-1.5679e+07	6.7058e+06	1	112	0	81	93.5852	482.208	-5.569	14.9001	-23.1987	38.0989	0.0807923	0.0828587	2577.83	2.15008	1	1	1129.34	301.906	Nearctic
2179	-1.55825e+07	6.7058e+06	1	121	0	81	56.1604	557.126	-5.49434	15.1787	-23.6584	38.8371	0.0807948	0.0828587	2514.33	2.15008	1	1	1039.19	301.37	Nearctic
2180	-1.5486e+07	6.7058e+06	1	123	0	81	96.2441	815.055	-5.89434	15.1605	-24.4914	39.6519	0.0807959	0.0828585	3333.46	2.15002	2	2	950.28	293.58	Nearctic
2181	-1.53896e+07	6.7058e+06	1	120	0	81	152.899	845.004	-6.20001	15.4293	-25.5429	40.9722	0.0669993	0.0722368	3615.41	0	2	2	862.999	290.523	Nearctic
2182	-1.52931e+07	6.7058e+06	1	114	0	81	169.235	655.716	-6.51267	16.0927	-26.9058	42.9985	0.0519573	0.0658404	3337.01	0.000110588	3	4	777.897	294.213	Nearctic
2183	-1.51966e+07	6.7058e+06	1	110	0	81	120.378	797.923	-6.48868	17.0022	-28.3383	45.3404	0.038133	0.0232408	2434.53	3.84992	4	4	695.772	304.537	Nearctic
2184	-1.51001e+07	6.7058e+06	1	112	0	81	155.768	834.636	-6.77035	17.6801	-29.8806	47.5607	0.0385139	0.0216303	2221.37	3.84992	2	3	617.814	324.917	Nearctic
2185	-1.50036e+07	6.7058e+06	1	112	0	81	175.225	1041.79	-7.08868	18.2965	-31.2873	49.5838	0.030631	0.0116323	1934.58	3.84998	3	3	545.809	354.537	Nearctic
2186	-1.49071e+07	6.7058e+06	1	114	0	81	281.244	1073.16	-7.51967	18.8157	-32.5048	51.3205	0.0153454	0.0116323	1632.82	5.99994	1	1	482.431	391.41	Nearctic
2187	-1.48106e+07	6.7058e+06	1	114	0	81	308.129	1199.86	-7.56332	19.7062	-33.168	52.8742	0.0116323	0.0116323	1246.3	3.84992	2	3	431.5	396.972	Nearctic
2188	-1.47142e+07	6.7058e+06	1	117	0	81	256.651	983.383	-6.80699	20.6717	-32.323	52.9946	0.0116323	0.0116323	1013.49	3.84987	3	4	397.823	344.113	Nearctic
2189	-1.46177e+07	6.7058e+06	1	118	0	81	318.618	1150.39	-6.031	20.6325	-30.2917	50.9242	0.0116323	0.0116323	1198.24	2.1502	2	5	385.945	341.93	Nearctic
2190	-1.45212e+07	6.7058e+06	1	119	0	81	432.6	1379.58	-6.276	20.5105	-30.7672	51.2777	0.0116324	0.0116323	889.033	5.99993	4	5	397.823	331.353	Nearctic
2191	-1.44247e+07	6.7058e+06	1	120	0	81	389.653	1430.84	-6.18866	20.7648	-30.7138	51.4786	0.01405	0.0116323	881.784	3.84992	2	4	347.886	302.803	Nearctic
2192	-1.43282e+07	6.7058e+06	1	120	0	81	266.244	1094.71	-5.39434	21.4403	-29.9174	51.3577	0.0812391	0.0116324	862.847	3.84998	2	3	305.116	285.62	Nearctic
2193	-1.42317e+07	6.7058e+06	1	122	0	81	344.889	890.424	-5.48734	21.1842	-30.2088	51.393	0.498992	0.0133558	866.382	6	3	4	289.459	273.606	Nearctic
2194	-1.41352e+07	6.7058e+06	1	123	0	81	363.995	700.399	-5.80567	21.3362	-31.3066	52.6428	0.163025	0.190138	1118.02	5.99981	2	2	305.116	243.789	Nearctic
2195	-1.40388e+07	6.7058e+06	1	122	0	81	367.74	679.47	-6.07467	21.8868	-32.3252	54.2119	0.0932738	0.0133682	1213.1	0.000193645	2	4	347.886	209.41	Nearctic
2196	-1.39423e+07	6.7058e+06	1	121	0	81	274.45	724.709	-6.38168	21.708	-32.8023	54.5104	0.0723206	0.0133682	1188.76	5.9998	4	4	409.357	198.227	Nearctic
2197	-1.38458e+07	6.7058e+06	1	118	0	81	316.137	950.35	-6.78167	21.0569	-32.8865	53.9434	0.0146928	0.0133683	1436.34	0	1	1	482.431	196.55	Nearctic
2198	-1.37493e+07	6.7058e+06	1	118	0	81	376.178	932.209	-7.15068	20.6428	-33.0318	53.6746	0.0182997	0.0178317	1682.74	0	3	3	431.5	207.987	Nearctic
2199	-1.36528e+07	6.7058e+06	1	118	0	81	493.108	1024.38	-7.7197	20.2469	-33.4883	53.7352	0.0210541	0.0233083	2026.59	0	2	4	397.823	230.607	Nearctic
2200	-1.35563e+07	6.7058e+06	2	118	0	409	809.332	1192.77	-9.438	19.1598	-35.0008	54.1606	0.0041163	0.00407092	2422.53	0.000129509	3	6	385.945	248.55	Nearctic
2201	-1.34598e+07	6.7058e+06	2	114	0	409	763.195	1058.5	-9.58166	19.1009	-35.2757	54.3766	0.00407092	0.00407092	2203.23	3.84992	2	2	385.945	276.607	Nearctic
2202	-1.33633e+07	6.7058e+06	2	112	0	409	704.619	976.668	-9.09998	19.1441	-33.9296	53.0738	0.00407092	0.00407092	1971.58	3.84999	4	5	397.823	305.41	Nearctic
2203	-1.32669e+07	6.7058e+06	2	110	0	409	694.307	948.824	-7.89998	18.81	-30.684	49.494	0.00407092	0.00407092	1901.38	6	3	4	431.5	317.1	Nearctic
2204	-1.31704e+07	6.7058e+06	2	107	0	409	680.838	1171.81	-6.76901	18.752	-29.2068	47.9588	0.00407092	0.00407092	1954.61	5.99979	3	4	482.431	319.86	Nearctic
2205	-1.30739e+07	6.7058e+06	2	105	0	409	594.997	1543.22	-7.05767	19.4098	-31.1496	50.5593	0.00407092	0.00407092	2341.21	0.000210027	1	1	519.594	327.493	Nearctic
2206	-1.29774e+07	6.7058e+06	2	103	0	409	414.675	1177.49	-7.09434	20.2985	-32.5062	52.8047	0.00407089	0.00407087	2361.56	6	3	3	562.607	332.436	Nearctic
2207	-1.28809e+07	6.7058e+06	2	104	0	409	383.916	1232.3	-7.21834	20.2235	-32.8271	53.0506	0.00232944	0.00107144	2594.06	5.99979	3	4	610.233	319.803	Nearctic
2208	-1.27844e+07	6.7058e+06	2	100	0	409	473.13	1104.83	-7.76766	19.694	-33.1307	52.8247	0.000835531	0.00107142	2898	0.000137918	4	6	647.25	305.353	Nearctic
2209	-1.26879e+07	6.7058e+06	1	102	0	46	394.037	1065.67	-7.74933	19.884	-33.3926	53.2767	1.76e-05	1.76e-05	2791.55	3.84978	3	4	695.772	296.156	Nearctic
2210	-1.25915e+07	6.7058e+06	1	101	0	46	331.739	1098.33	-7.90566	20.0587	-33.7129	53.7715	1.76e-05	1.76e-05	3143.6	0	2	4	753.582	293.523	Nearctic
2211	-1.2495e+07	6.7058e+06	1	104	0	46	182.923	1147.38	-7.69434	20.6377	-34.0278	54.6655	1.92e-05	1.76e-05	2413.13	0	3	3	795.646	293.488	Nearctic
2212	-1.23985e+07	6.7058e+06	1	106	0	46	167.89	968.122	-7.86334	21.0388	-33.9565	54.9953	0.0988325	1.76e-05	2001.57	0	1	3	824.379	294.27	Nearctic
2213	-1.2302e+07	6.7058e+06	1	106	0	46	192.114	1035.54	-7.73234	20.6926	-32.611	53.3035	1.87e-05	1.76e-05	2328.35	0	1	2	862.999	290.833	Nearctic
2214	-1.22055e+07	6.7058e+06	1	105	0	46	276.834	825.851	-8.01967	19.8051	-31.9005	51.7057	0.0636671	1.76e-05	2706.97	0	2	3	910.25	290.086	Nearctic
2215	-1.2109e+07	6.7058e+06	1	103	0	46	304.436	499.241	-8.27601	18.9073	-32.0778	50.9851	0.0261405	1.76e-05	2473.59	0	2	3	964.863	286.34	Nearctic
2216	-1.20125e+07	6.7058e+06	1	95	0	46	273.913	440.885	-8.33234	18.3444	-32.0031	50.3475	1.86e-05	1.76e-05	2928.73	0	3	5	1025.66	277.72	Nearctic
2217	-1.19161e+07	6.7058e+06	1	91	0	46	261.398	405.568	-8.21967	17.846	-31.8824	49.7284	0.0586998	1.76e-05	2708.9	0	2	2	1091.62	267.1	Nearctic
2218	-1.18196e+07	6.7058e+06	1	87	0	46	228.951	501.11	-7.83234	17.4563	-31.78	49.2363	1.76e-05	1.76e-05	2264.21	0	1	2	1161.85	257.353	Nearctic
2219	-1.17231e+07	6.7058e+06	1	84	0	46	156	502.294	-7.66333	17.4427	-31.5619	49.0046	0.000202498	0.000216904	2354.12	0	1	2	1235.63	250.043	Nearctic
2220	-1.16266e+07	6.7058e+06	1	80	0	46	156.001	304.331	-7.45067	17.3428	-31.5501	48.8929	0.000216904	0.000216904	2545.49	0	1	1	1294.5	242.733	Nearctic
2221	-1.15301e+07	6.7058e+06	1	79	0	46	199.497	225.002	-7.56334	17.0744	-31.7067	48.7811	0.000216904	0.000216904	2561.05	0	1	1	1340.43	241.297	Nearctic
2222	-1.14336e+07	6.7058e+06	1	74	0	46	277.992	387.784	-7.57601	16.9031	-31.8503	48.7533	0.000216904	0.000216904	2342.46	0	1	1	1391.54	239.423	Nearctic
2223	-1.13371e+07	6.7058e+06	1	75	0	46	304.564	415.834	-7.91968	16.6959	-32.3349	49.0308	0.000192356	0.000216901	2333.86	0	2	4	1447.29	242.93	Nearctic
2224	-1.12407e+07	6.7058e+06	1	76	0	46	368.437	375.214	-8.97601	16.3216	-33.1205	49.4421	4.11e-06	0	2441.35	0	3	3	1507.16	255.62	Nearctic
2225	-1.11442e+07	6.7058e+06	1	73	0	46	422.82	324.334	-9.90701	15.7633	-33.6432	49.4065	4.89e-06	0	2516.66	0	1	4	1570.68	265.493	Nearctic
2226	-1.10477e+07	6.7058e+06	1	70	0	46	425.006	308.59	-10.4943	15.1171	-34.004	49.1211	5.3e-06	0	3115.25	0	3	3	1637.43	258.733	Nearctic
2227	-1.09512e+07	6.7058e+06	1	66	0	46	452.62	315.463	-11.4323	14.1623	-34.5857	48.748	5.25e-06	0	3548.48	0	3	3	1707.02	244.17	Nearctic
2228	-1.08547e+07	6.7058e+06	1	60	0	46	463.83	285.603	-12.0887	13.5686	-35.2137	48.7823	4.95e-06	0	3824.73	0	1	1	1779.12	233.607	Nearctic
2229	-1.07582e+07	6.7058e+06	1	57	0	46	475.48	277.21	-12.6633	13.3681	-35.8613	49.2294	4.55e-06	0	3928.98	0	1	1	1853.44	229.973	Nearctic
2365	2.36391e+06	6.7058e+06	1	144	0	17	84.0804	243.641	0.580327	19.4475	-16.8353	36.2828	16.4936	4.56628	349.476	22.9826	2	3	1343.9	517.69	Palearctic
2366	2.4604e+06	6.7058e+06	1	156	0	17	110.687	260.5	0.636662	19.4863	-16.8675	36.3538	18.7233	4.66256	311.902	15.7163	2	4	1434.37	505.084	Palearctic
2457	1.12407e+07	6.7058e+06	1	116	0	6	324.394	212.415	-12.6943	20.5127	-44.1751	64.6878	0.0179249	0.0101285	2148.31	2.15048	1	1	2508.64	294.184	Palearctic
2458	1.13371e+07	6.7058e+06	1	115	0	6	296.901	220.483	-12.2507	20.8079	-43.561	64.3689	0.0731626	0.120873	1876	5.99978	1	3	2419.86	286.874	Palearctic
2459	1.14336e+07	6.7058e+06	1	115	0	6	253.548	208.734	-11.8633	21.1702	-43.0384	64.2086	0.286616	0.392717	2162.42	3.84992	2	2	2331.7	281.127	Palearctic
2460	1.15301e+07	6.7058e+06	1	113	0	6	217.618	164.311	-11.5197	21.474	-42.708	64.182	0.3764	0.391682	2460.51	3.84951	1	1	2244.21	276.69	Palearctic
2461	1.16266e+07	6.7058e+06	1	115	0	6	211.647	169.887	-11.507	21.5929	-42.6436	64.2365	0.238164	0.299099	3250.84	0	1	1	2157.5	278	Palearctic
2462	1.17231e+07	6.7058e+06	1	114	0	6	198.31	168.747	-11.4943	21.6575	-42.6632	64.3208	0.0434886	0.0301287	2947.79	0	2	3	2071.65	280	Palearctic
2463	1.18196e+07	6.7058e+06	1	110	0	6	156.425	205.939	-11.438	21.7834	-42.6374	64.4209	0.0302938	0.0301246	2838.57	0.000226718	3	3	1986.77	280.127	Palearctic
2464	1.19161e+07	6.7058e+06	1	108	0	6	82.8355	171.678	-11.3253	22.0609	-42.5469	64.6078	0.0301246	0.0301246	2449.75	2.15026	1	1	1903.01	277.563	Palearctic
2465	1.20125e+07	6.7058e+06	1	107	0	6	73.6604	241.798	-11.407	22.1321	-42.8713	65.0034	0.0312461	0.0301246	2173.21	3.84951	3	3	1820.5	278.887	Palearctic
2466	1.2109e+07	6.7058e+06	1	108	0	6	208.639	827.009	-12.4196	21.4315	-44.1236	65.5551	0.0404877	0.0301246	2908.21	0	1	1	1739.43	294.83	Palearctic
2467	1.22055e+07	6.7058e+06	1	111	0	6	575.076	1280.11	-14.5703	19.7351	-46.4006	66.1357	0.0464339	0.0301246	2648.07	0	2	3	1660.01	332.659	Palearctic
2468	1.2302e+07	6.7058e+06	1	111	0	6	903.667	1644.23	-16.5829	18.3158	-48.5767	66.8924	0.10165	0.140315	2765.07	0	2	2	1582.49	363.786	Palearctic
2469	1.23985e+07	6.7058e+06	1	110	0	6	1161.77	1399.27	-18.2253	17.1525	-50.5984	67.7509	0.107832	0.140317	1659.59	0.00023024	2	2	1507.16	385.436	Palearctic
2470	1.2495e+07	6.7058e+06	1	112	0	6	1076.89	1362.92	-17.9987	17.662	-51.1761	68.8381	0.100492	0.137454	1378.62	2.1505	1	2	1434.37	364.017	Palearctic
2471	1.25915e+07	6.7058e+06	1	112	0	6	875.213	1056.99	-17.2184	19.1416	-50.8963	70.0379	0.0617587	0.056662	769.562	6.00065	1	2	1364.52	325.411	Palearctic
2472	1.26879e+07	6.7058e+06	1	116	0	6	601.555	979.418	-16.0057	20.8729	-50.259	71.1318	0.051558	0.0534759	792.328	12	1	2	1298.09	276.595	Palearctic
2473	1.27844e+07	6.7058e+06	1	115	0	6	549.437	864.983	-15.9493	21.2844	-50.5259	71.8103	0.0916499	0.108594	1367.99	11.9992	1	2	1235.63	252.961	Palearctic
2474	1.28809e+07	6.7058e+06	1	115	0	6	635.516	949.084	-16.5183	20.6866	-51.1304	71.817	0.127676	0.128067	1645.44	4.29993	2	2	1177.76	251.397	Palearctic
2475	1.29774e+07	6.7058e+06	1	113	0	6	691.907	952.268	-16.6873	20.1088	-50.9786	71.0873	0.127173	0.12654	1384.89	2.15027	2	2	1125.21	255.846	Palearctic
2476	1.30739e+07	6.7058e+06	1	113	0	6	728.522	1287.72	-16.738	19.3546	-50.5903	69.9449	0.12656	0.12654	1459.83	3.84973	1	2	1078.75	261.676	Palearctic
2477	1.31704e+07	6.7058e+06	1	115	0	6	722.729	1148.1	-16.662	18.9881	-49.797	68.7851	0.125852	0.12654	2260.48	2.1505	1	1	1039.19	274.156	Palearctic
2478	1.32669e+07	6.7058e+06	1	116	0	6	810.543	1195.74	-17.1056	18.0805	-49.628	67.7085	0.126239	0.12654	2149.12	5.99934	2	2	1007.35	296.086	Palearctic
2479	1.33633e+07	6.7058e+06	1	113	0	6	1042.26	1537.39	-18.369	16.5711	-50.2828	66.8539	0.126571	0.12654	3044.91	0	2	2	983.971	328.099	Palearctic
2480	1.34598e+07	6.7058e+06	1	112	0	6	1253.69	1610.9	-19.6323	15.0321	-51.2915	66.3237	0.120923	0.12654	3172.95	0	4	4	969.675	348.309	Palearctic
2481	1.35563e+07	6.7058e+06	1	112	0	6	1354.57	1947.75	-20.2056	14.6754	-51.4668	66.1421	0.0927504	0.0938932	3356.13	0	1	2	964.863	349.03	Palearctic
2482	1.36528e+07	6.7058e+06	1	111	0	6	973.707	2108.96	-18.2721	16.3316	-49.9046	66.2362	0.0635932	0.0396748	2284.59	0.000901674	2	3	964.863	294.302	Palearctic
2483	1.37493e+07	6.7058e+06	1	109	0	6	718.794	1871.69	-16.979	17.8261	-48.3385	66.1645	0.0552237	0.0396739	1819.71	8.15051	1	2	969.675	258.764	Palearctic
2484	1.38458e+07	6.7058e+06	1	109	0	6	695.426	1831.57	-16.786	17.702	-47.8436	65.5456	0.0425245	0.0396739	1715.09	11.9987	1	1	983.971	253.593	Palearctic
2485	1.39423e+07	6.7058e+06	1	111	0	6	1008.23	1999.17	-18.2013	16.1276	-48.1736	64.3011	0.0396739	0.0396739	2278.19	0	1	1	1007.35	288.589	Palearctic
2486	1.40388e+07	6.7058e+06	1	112	0	6	1002.4	2124.18	-17.7563	15.6696	-47.1807	62.8504	0.0396739	0.0396739	2567.85	0.000670355	1	1	1039.19	289.943	Palearctic
2487	1.41352e+07	6.7058e+06	1	110	0	6	598.04	2147.36	-15.2931	16.8708	-44.7271	61.5979	0.0396739	0.0396739	2688.57	5.99957	2	2	1078.75	253.678	Palearctic
2488	1.42317e+07	6.7058e+06	1	113	0	6	544.912	1565.91	-14.6903	17.4291	-43.3357	60.7648	0.0570484	0.0396739	2838.76	2.15008	1	2	1125.21	251.946	Palearctic
2489	1.43282e+07	6.7058e+06	1	112	0	6	393.273	1191.04	-13.6227	18.5738	-41.8656	60.4395	0.0918703	0.0975002	2562.3	2.15052	1	1	1177.76	244.213	Palearctic
2490	1.44247e+07	6.7058e+06	1	112	0	6	168.341	1147.13	-12.3184	19.8567	-40.7728	60.6295	0.0975012	0.0975013	2412.32	6.00043	1	2	1235.63	240.423	Palearctic
2491	1.45212e+07	6.7058e+06	1	111	0	6	62.8638	255.039	-11.5817	21.1021	-40.0493	61.1514	0.0975013	0.0975013	2174.88	9.84992	1	1	1228.07	246.676	Palearctic
2492	1.46177e+07	6.7058e+06	1	112	0	6	60.7333	491.904	-11.738	21.1676	-40.4989	61.6666	0.0974553	0.0975013	2076.48	9.84948	1	3	1161.85	249.86	Palearctic
2493	1.47142e+07	6.7058e+06	1	114	0	6	212.327	788.076	-12.562	20.3146	-41.4886	61.8031	0.0889338	0.0975013	2253.73	5.99956	1	1	1100.11	252.973	Palearctic
2494	1.48106e+07	6.7058e+06	1	114	0	6	273.077	900.687	-12.962	19.6982	-41.7465	61.4448	0.0810365	0.0751725	2871.27	2.15008	2	2	1043.66	251.537	Palearctic
2495	1.49071e+07	6.7058e+06	1	110	0	6	348.65	983.627	-13.3	18.9061	-41.7545	60.6606	0.0841465	0.0751721	2697.43	2.15052	2	2	993.387	250.227	Palearctic
2496	1.50036e+07	6.7058e+06	1	108	0	6	230.388	966.101	-12.4817	19.0518	-40.7878	59.8396	0.0867362	0.0751721	2313.62	6	2	2	950.28	238.044	Palearctic
2497	1.51001e+07	6.7058e+06	1	108	0	6	331.701	730.939	-12.838	18.454	-40.6266	59.0806	0.0845442	0.0751721	2685.63	6	1	1	915.349	251.423	Palearctic
2498	1.51966e+07	6.7058e+06	1	108	0	6	350.245	772.712	-12.7437	18.1945	-40.3525	58.547	0.0817663	0.0751721	2560.84	6	1	1	889.559	260.846	Palearctic
2499	1.52931e+07	6.7058e+06	1	108	0	6	346.79	875.995	-12.5943	18.1599	-40.1017	58.2616	0.0909596	0.103907	2505.85	6.00069	2	3	873.72	268.606	Palearctic
2500	1.53896e+07	6.7058e+06	1	108	0	6	311.008	910.817	-12.3563	18.1438	-39.4896	57.6334	0.0938386	0.0901115	2412.51	11.9998	3	4	868.376	265.227	Palearctic
2501	1.5486e+07	6.7058e+06	1	106	0	6	363.214	1105.62	-12.5127	16.8756	-38.649	55.5246	0.0979048	0.102431	2731.76	9.84992	1	2	873.72	256.227	Palearctic
2502	1.55825e+07	6.7058e+06	1	106	0	6	475.792	1153.72	-13.1	15.5652	-37.9343	53.4995	0.100871	0.102432	2709.02	9.84947	2	2	889.559	254.847	Palearctic
2503	1.5679e+07	6.7058e+06	1	105	0	6	514.64	1217.43	-13.286	14.8762	-37.2263	52.1025	0.102432	0.102432	2757.56	6	1	2	915.349	258.876	Palearctic
2504	1.57755e+07	6.7058e+06	1	105	0	6	503.205	1361.39	-13.186	14.7606	-36.6837	51.4443	0.101679	0.102432	3051.54	5.99955	2	2	950.28	266.243	Palearctic
2505	1.5872e+07	6.7058e+06	1	106	0	6	627.439	1215.9	-13.893	14.5603	-36.8624	51.4227	0.102142	0.102432	3415.02	2.15008	2	2	993.387	288.002	Palearctic
2506	1.59685e+07	6.7058e+06	1	105	0	6	655.554	1236.22	-14.155	14.9135	-37.0963	52.0099	0.0966999	0.0965325	3703.11	2.15008	2	2	1043.66	300.919	Palearctic
2507	1.6065e+07	6.7058e+06	1	101	0	6	681.159	1245.79	-14.2127	15.5482	-37.5016	53.0498	0.0805783	0.0915038	3799.98	2.15053	1	2	1100.11	316.889	Palearctic
2508	1.61614e+07	6.7058e+06	1	103	0	6	629.726	1117.62	-13.914	16.432	-37.6538	54.0858	0.0779109	0.0915037	3287.44	5.99975	1	1	1161.85	320.79	Palearctic
2509	1.62579e+07	6.7058e+06	1	104	0	6	547.174	1129.65	-13.621	17.0866	-37.4582	54.5448	0.0708207	0.0604001	3498.56	3.85037	1	1	1228.07	321.607	Palearctic
2510	1.63544e+07	6.7058e+06	1	105	0	6	487.479	893.032	-13.245	17.3111	-36.8089	54.12	0.0609736	0.0603994	3674.16	7.69963	1	1	1298.09	332.763	Palearctic
2511	1.64509e+07	6.7058e+06	1	104	0	6	391.078	843.488	-12.352	17.3803	-35.6567	53.037	0.0603994	0.0603994	3822.72	5.9998	1	1	1371.33	330.72	Palearctic
2512	1.65474e+07	6.7058e+06	1	102	0	6	310.815	949.272	-11.7717	16.8932	-34.361	51.2541	0.0603994	0.0603994	3914.9	4.30011	1	1	1447.29	312.311	Palearctic
2513	1.66439e+07	6.7058e+06	1	99	0	6	250.75	820.808	-11.0774	16.3611	-33.0899	49.451	0.0603994	0.0603994	4522.56	3.85038	1	1	1525.58	292.184	Palearctic
2514	1.67404e+07	6.7058e+06	1	96	0	6	105.776	585.403	-10.1014	16.2463	-31.5577	47.804	0.0603994	0.0603994	4110.35	7.69892	2	5	1605.85	265.861	Palearctic
2515	1.68369e+07	6.7058e+06	1	101	0	6	215.446	1178.64	-10.5197	14.7161	-31.5648	46.2809	0.0603994	0.0603994	4644.06	0	1	1	1687.82	277.226	Palearctic
2516	1.69333e+07	6.7058e+06	1	95	0	6	210.451	1055.87	-10.2774	14.1315	-30.8532	44.9847	0.0603994	0.0603994	5018.19	0	2	4	1771.25	282.873	Palearctic
2517	1.70298e+07	6.7058e+06	1	98	0	6	217.044	744.137	-10.0647	13.4802	-30.3483	43.8285	0.0603994	0.0603994	4682.28	0	1	1	1855.95	298.183	Palearctic
2518	1.71263e+07	6.7058e+06	1	91	0	6	242.73	684.401	-10.1463	12.79	-29.8508	42.6408	0.0623238	0.0603994	4861.24	0.000259005	1	2	1941.75	314.816	Palearctic
2519	1.72228e+07	6.7058e+06	1	84	0	6	278.296	734.315	-10.2647	11.6534	-29.5032	41.1566	0.0915716	0.0787896	6067.75	2.14982	1	1	2028.51	342.436	Palearctic
2520	1.73193e+07	6.7058e+06	1	74	0	6	230.64	922.254	-9.85203	10.9394	-28.6124	39.5518	0.128842	0.131175	5314.14	-2.02e-06	1	1	2116.11	368.211	Palearctic
2525	-1.69333e+07	6.60931e+06	1	59	0	6	235.998	635.002	-6.19998	10.1855	-21.7951	31.9806	0.240875	0.240875	4486	0.0001445	1	1	2333.69	537.001	Palearctic
2526	-1.68369e+07	6.60931e+06	1	60	0	6	142.004	729.008	-5.40001	10.6568	-20.8482	31.505	0.240875	0.240875	4475	6	1	1	2237.98	563.001	Palearctic
2527	-1.67404e+07	6.60931e+06	1	60	0	6	326.995	1101.99	-5.69998	10.045	-20.7466	30.7916	0.240876	0.240875	4485.99	6	1	1	2142.34	595.998	Palearctic
2528	-1.66439e+07	6.60931e+06	1	60	0	6	112.999	742.995	-4.99998	10.2862	-20.1781	30.4643	0.240872	0.240872	4004.99	6	1	1	2046.78	523.998	Palearctic
2534	-1.6065e+07	6.60931e+06	1	87	0	81	93.0026	1094	-4.4	12.5178	-21.0416	33.5593	0.521047	0.097178	2742	11.9999	1	1	1475.96	422	Nearctic
2535	-1.59685e+07	6.60931e+06	1	92	0	81	219.998	1277.99	-4.49999	12.8385	-20.8962	33.7348	1.63893	2.04156	2590	8.99994	1	1	1381.47	413	Nearctic
2536	-1.5872e+07	6.60931e+06	1	94	0	81	142.508	821.558	-3.96364	14.1128	-20.2905	34.4033	0.262011	0.103722	2431.85	6.88294	1	1	1287.29	422.018	Nearctic
2537	-1.57755e+07	6.60931e+06	1	95	0	81	56.5113	397.156	-3.65093	14.9904	-20.5349	35.5252	0.103722	0.103722	2340.46	5.99995	1	1	1193.47	416.527	Nearctic
2538	-1.5679e+07	6.60931e+06	1	104	0	81	156.072	892.393	-4.25091	15.1045	-21.4555	36.56	0.100586	0.101753	2445.29	4.00003	1	1	1100.11	424.217	Nearctic
2539	-1.55825e+07	6.60931e+06	1	111	0	81	91.6385	463.477	-4.10001	15.7278	-21.686	37.4138	0.0978148	0.0971366	2347.9	5.1169	1	1	1007.35	389.018	Nearctic
2540	-1.5486e+07	6.60931e+06	1	123	0	81	244.221	763.314	-4.56911	15.6436	-22.5867	38.2304	0.0918389	0.0874563	2497.97	2.49e-05	3	7	915.349	357.327	Nearctic
2541	-1.53896e+07	6.60931e+06	1	123	0	81	404.904	1025.54	-5.55453	15.9632	-24.4552	40.4184	0.0505757	0.0513119	2207.4	0.883106	3	4	824.379	362.454	Nearctic
2542	-1.52931e+07	6.60931e+06	1	114	0	81	108.627	723.838	-4.43819	17.772	-25.3216	43.0936	0.04305	0.0513119	1953.17	5.99983	3	4	734.818	360.945	Nearctic
2543	-1.51966e+07	6.60931e+06	1	111	0	81	91.0196	737.26	-4.48183	18.7109	-26.6961	45.4069	0.0412454	0.0513119	1851.17	2.56e-05	5	5	647.25	367.909	Nearctic
2544	-1.51001e+07	6.60931e+06	1	108	0	81	160.2	988.671	-4.7691	19.2632	-28.1178	47.381	0.0359791	0.0513111	1570.4	0.883111	2	3	562.607	388.345	Nearctic
2545	-1.50036e+07	6.60931e+06	1	114	0	81	199.399	945.91	-4.99091	19.5047	-29.0764	48.5811	0.0126857	0.0119738	1238.05	6	3	4	482.431	397.673	Nearctic
2546	-1.49071e+07	6.60931e+06	1	114	0	81	155.674	1010.1	-4.81273	19.868	-28.9116	48.7796	0.011824	0.0119738	1302.53	6	1	2	409.357	393.309	Nearctic
2547	-1.48106e+07	6.60931e+06	1	114	0	81	238.346	733.093	-4.79454	19.8065	-28.1652	47.9717	0.0119346	0.0119738	1324.72	5.99997	1	4	347.886	374.563	Nearctic
2548	-1.47142e+07	6.60931e+06	1	117	0	81	270.073	868.347	-4.43818	19.9919	-26.8119	46.8038	0.0184865	0.0119739	1178.7	5.11704	1	2	305.116	346.364	Nearctic
2549	-1.46177e+07	6.60931e+06	1	117	0	81	283.273	1912.31	-4.02545	20.2898	-26.5275	46.8173	0.0393436	0.019601	1010	5.11704	2	6	289.459	384.146	Nearctic
2550	-1.45212e+07	6.60931e+06	1	119	0	81	336.234	1780.34	-3.89636	20.4292	-26.6295	47.0587	0.0479651	0.0549769	658.168	5.11707	4	6	305.116	424.035	Nearctic
2551	-1.44247e+07	6.60931e+06	1	124	0	81	322.181	1052.77	-3.99636	20.165	-26.3485	46.5135	0.0745006	0.0786114	502.747	6	1	1	272.904	379.744	Nearctic
2552	-1.43282e+07	6.60931e+06	1	128	0	81	387.671	1397.51	-4.09272	19.9391	-26.3335	46.2726	0.753573	0.0786492	544.537	5.99989	3	4	215.75	325.436	Nearctic
2553	-1.42317e+07	6.60931e+06	1	128	0	81	433.436	1702.32	-4.15454	19.967	-27.6666	47.6336	10.1752	2.07934	641.474	2.55863	2	3	192.973	325.981	Nearctic
2554	-1.41352e+07	6.60931e+06	1	129	0	81	550.691	1485.56	-4.54546	20.0355	-28.2853	48.3208	0.55923	0.257128	760.463	5.96974	2	3	215.75	301.491	Nearctic
2555	-1.40388e+07	6.60931e+06	1	130	0	81	664.984	1529.32	-5.04002	20.6119	-28.8338	49.4457	0.410338	0.226414	834.964	1.73574	1	3	272.904	281.363	Nearctic
2556	-1.39423e+07	6.60931e+06	1	130	0	81	881.62	1578.92	-6.20366	20.4943	-30.6841	51.1784	0.257377	0.205616	1170.38	2.87e-05	2	2	347.886	247.763	Nearctic
2557	-1.38458e+07	6.60931e+06	1	129	0	81	1025.98	1511.83	-7.24182	20.1331	-32.3913	52.5244	0.0580856	0.0516022	1836.56	0.882961	1	3	409.357	223.781	Nearctic
2558	-1.37493e+07	6.60931e+06	1	126	0	81	918.417	1373.33	-7.29454	20.535	-33.616	54.151	0.0516022	0.0516022	1133.95	0.883101	2	3	347.886	212.273	Nearctic
2559	-1.36528e+07	6.60931e+06	1	124	0	81	814.037	1467.15	-7.00001	20.6549	-33.4666	54.1215	0.0516014	0.0516014	955.841	5.11704	1	2	305.116	237.001	Nearctic
2560	-1.35563e+07	6.60931e+06	3	121	0	409	848.765	1501.33	-7.35637	20.4236	-34.0102	54.4338	0.00409765	0.00407092	1188.69	5.1169	2	3	289.459	269	Nearctic
2561	-1.34598e+07	6.60931e+06	3	116	0	409	911.677	1668.6	-7.66364	19.7026	-33.8415	53.5442	0.217598	0.00407092	1400.2	0.883134	1	2	289.459	295.819	Nearctic
2562	-1.33633e+07	6.60931e+06	3	113	0	409	1109.95	1667.24	-7.72363	18.5835	-30.5908	49.1743	0.00407092	0.00407092	1274.13	5.99983	2	3	305.116	337.836	Nearctic
2563	-1.32669e+07	6.60931e+06	3	115	0	409	1120.51	1491.64	-6.89819	18.5337	-29.6874	48.2211	0.00407094	0.00407092	1843.65	0.882991	2	3	347.886	336.054	Nearctic
2564	-1.31704e+07	6.60931e+06	3	112	0	409	1158.67	1428.22	-6.82001	18.6485	-31.1386	49.7871	0.00498816	0.00407092	2090.07	1.76589	3	3	397.823	308.982	Nearctic
2565	-1.30739e+07	6.60931e+06	3	110	0	409	1204.8	1660.69	-6.99819	18.5615	-31.9896	50.5511	0.0127954	0.00407092	1769.16	0.882961	2	3	431.5	309.818	Nearctic
2566	-1.29774e+07	6.60931e+06	3	108	0	409	1173.09	1540.93	-6.97638	18.4576	-31.7841	50.2417	0.00407092	0.00407092	1955.24	0.883141	2	2	482.431	326.091	Nearctic
2567	-1.28809e+07	6.60931e+06	3	109	0	409	1201.31	1834.07	-7.3673	17.943	-31.683	49.626	0.00407092	0.00407092	2512.8	5.99997	1	2	519.594	335.4	Nearctic
2568	-1.27844e+07	6.60931e+06	2	106	0	409	1369.33	1855.91	-8.41093	17.2395	-32.6307	49.8701	0.00380249	0.00407092	2764.9	5.11704	1	3	562.607	335.873	Nearctic
2569	-1.26879e+07	6.60931e+06	2	108	0	409	1491.18	1766.55	-9.46365	16.3902	-33.6155	50.0057	0.00241823	0.00392801	2882.06	5.11689	1	2	617.814	346.964	Nearctic
2570	-1.25915e+07	6.60931e+06	2	108	0	409	1571.96	1765.86	-10.2291	15.7365	-33.8898	49.6263	0.000662646	0.000499809	3363.15	0.882961	4	5	682.261	374.891	Nearctic
2571	-1.2495e+07	6.60931e+06	2	113	0	46	1463.6	1914.74	-9.80364	16.4785	-33.3576	49.8361	8.92e-05	4.13e-05	3079.9	0.882928	1	1	702.431	402.218	Nearctic
2572	-1.23985e+07	6.60931e+06	1	116	0	46	1411.36	1729.04	-9.74727	16.6638	-32.7331	49.3969	4.3e-05	4.13e-05	2331.32	0	2	3	734.818	424.4	Nearctic
2573	-1.2302e+07	6.60931e+06	1	114	0	46	1278.19	2077.34	-9.32179	17.2932	-32.164	49.4571	4.31e-05	4.13e-05	2082.15	0	3	4	777.897	421.145	Nearctic
2574	-1.22055e+07	6.60931e+06	1	114	0	46	719.613	1798.66	-7.29635	19.7174	-31.4439	51.1614	4.4e-05	4.13e-05	1946.27	0.000191693	2	3	830.006	392.272	Nearctic
2575	-1.2109e+07	6.60931e+06	1	115	0	46	413.087	1137.46	-6.5309	20.8449	-31.6357	52.4806	0.00730127	4.13e-05	1692.81	5.11704	3	5	889.559	365.781	Nearctic
2576	-1.20125e+07	6.60931e+06	1	118	0	46	252.837	1383.8	-6.29091	20.9984	-31.7402	52.7386	4.65e-05	4.13e-05	1631.35	5.11688	4	5	955.165	341.636	Nearctic
2577	-1.19161e+07	6.60931e+06	1	113	0	46	311.635	975.41	-6.50364	20.4088	-32.0057	52.4145	0.004573	4.13e-05	1552.88	0.882927	3	4	1025.66	320.545	Nearctic
2578	-1.18196e+07	6.60931e+06	1	112	0	46	247.363	426.488	-6.29091	20.4412	-31.8669	52.3081	4.84e-05	4.13e-05	1884.36	0	2	2	1100.11	303.982	Nearctic
2579	-1.17231e+07	6.60931e+06	1	105	0	46	208.71	216.438	-6.09092	20.327	-31.7753	52.1023	0.000216424	0.000216904	1933.81	0	5	6	1165.85	293.327	Nearctic
2580	-1.16266e+07	6.60931e+06	1	102	0	46	325.855	376.019	-6.48182	19.6047	-32.0846	51.6892	0.000216904	0.000216904	2485.81	0	2	3	1208.97	287.8	Nearctic
2581	-1.15301e+07	6.60931e+06	1	100	0	46	391.418	445.328	-6.68182	19.0504	-32.3851	51.4356	0.000216904	0.000216904	2831.34	0	2	4	1258.03	288.4	Nearctic
2582	-1.14336e+07	6.60931e+06	1	97	0	46	320.345	459.852	-6.32546	19.5958	-32.4698	52.0657	0.000218803	0.000216904	2232.02	0	3	3	1312.36	273.4	Nearctic
2583	-1.13371e+07	6.60931e+06	1	92	0	46	258.746	251.709	-6.29092	20.0387	-32.9745	53.0132	0.126435	0.000216904	1646.34	0	3	4	1371.33	260.927	Nearctic
2584	-1.12407e+07	6.60931e+06	1	87	0	46	286	208.238	-6.86001	20.0556	-33.87	53.9256	0.000216904	0.000216904	1683.43	0	3	3	1434.37	261.091	Nearctic
2585	-1.11442e+07	6.60931e+06	1	85	0	46	302.31	339.054	-7.53819	19.533	-34.2588	53.7918	0.000217251	0.000216904	1959.05	0	2	4	1500.97	262.655	Nearctic
2586	-1.10477e+07	6.60931e+06	1	79	0	46	365.201	249	-8.27274	18.2702	-34.2462	52.5164	0.0238657	0.000216904	2415.4	0	3	4	1570.68	267.873	Nearctic
2587	-1.09512e+07	6.60931e+06	1	78	0	46	431.983	211.29	-9.08547	17.1536	-34.3814	51.535	0.000216904	0.000216904	2639.9	0	2	3	1643.1	271.655	Nearctic
2588	-1.08547e+07	6.60931e+06	1	77	0	46	463.418	194.454	-9.77274	16.4206	-34.714	51.1346	0.000216904	0.000216904	2980.51	0	2	2	1717.89	273.054	Nearctic
2589	-1.07582e+07	6.60931e+06	1	70	0	46	449.491	202.945	-10.2164	16.0278	-35.1758	51.2036	0.000216904	0.000216904	2904.09	0	1	3	1794.75	270.454	Nearctic
2590	-1.06617e+07	6.60931e+06	1	66	0	46	455.909	210.89	-10.6509	15.7686	-35.6648	51.4334	0.000216904	0.000216904	2910.31	0	2	3	1873.42	266.709	Nearctic
2591	-1.05652e+07	6.60931e+06	1	58	0	46	421.509	200.854	-10.7727	15.7381	-35.8982	51.6364	0.000216904	0.000216904	3142.9	0	1	2	1953.7	256.927	Nearctic
2592	-1.04688e+07	6.60931e+06	1	56	0	46	374.309	188.999	-10.5946	15.7412	-36.0245	51.7657	0.000216904	0.000216904	3309.16	0	1	1	2035.38	249.582	Nearctic
2593	-1.03723e+07	6.60931e+06	1	53	0	46	366	140.236	-10.8945	15.6583	-36.1896	51.848	0.000216904	0.000216904	3616.42	0	2	3	2118.31	245.018	Nearctic
2594	-1.02758e+07	6.60931e+06	1	51	0	46	338.763	113.911	-10.96	15.5944	-36.329	51.9234	0.000216904	0.000216904	4210.2	0	1	1	2202.34	241.109	Nearctic
2595	-1.01793e+07	6.60931e+06	1	47	0	46	313.491	310.183	-11.2382	15.3842	-36.5208	51.905	0.000212323	0.000216901	4607.33	3.81e-05	1	2	2287.36	235.673	Nearctic
2596	-1.00828e+07	6.60931e+06	1	48	0	46	285.872	389.035	-11.4164	15.2738	-36.6773	51.9511	0	0	4558.47	0.882922	1	1	2373.25	230.364	Nearctic
2597	-9.98633e+06	6.60931e+06	1	46	0	46	216.308	244.472	-11.5473	15.2311	-36.8493	52.0804	0	0	4442.06	0	1	1	2459.93	222.418	Nearctic
2598	-9.88984e+06	6.60931e+06	1	46	0	46	173.982	222.037	-11.7473	15.1682	-37.0938	52.262	0	0	4460.87	0	3	3	2547.31	214.636	Nearctic
2679	-2.07445e+06	6.60931e+06	0	57	1	57	229.436	896.237	3.34	12.1585	-3.80745	15.9659	38.7206	1.40038	159.853	14.147	1	1	1254.32	981.508	Palearctic
2715	1.39905e+06	6.60931e+06	1	143	1	1	564.928	970.931	1.50545	16.4035	-12.1444	28.5479	2.37591	1.32557	510.201	8.17773	4	6	647.25	758.622	Palearctic
2723	2.17094e+06	6.60931e+06	1	147	0	17	29	89.0003	2.89999	20.7938	-13.0095	33.8034	57.1401	32.7025	155	33.9999	1	1	1208.97	539	Palearctic
2724	2.26743e+06	6.60931e+06	1	162	0	17	35.3816	92.9088	2.34364	20.6448	-13.9412	34.586	12.2449	13.3475	236.196	32.8222	1	1	1294.5	532.582	Palearctic
2725	2.36391e+06	6.60931e+06	1	164	0	17	78.7628	139.872	2.07819	20.4336	-14.2031	34.6366	16.7464	12.1862	181.749	26.5283	4	7	1381.47	524.036	Palearctic
2726	2.4604e+06	6.60931e+06	1	158	0	17	92.5269	171.781	2.02182	20.4054	-14.3584	34.7638	7.4992	7.10384	127.842	25.1164	4	4	1469.64	509.709	Palearctic
2813	1.08547e+07	6.60931e+06	1	137	0	6	415.473	363.946	-11.2382	21.1921	-42.2806	63.4727	0.23888	0.23888	1591.89	5.99947	1	1	2813.03	333.436	Palearctic
2814	1.09512e+07	6.60931e+06	1	139	0	6	387.11	531.432	-11.4382	21.2041	-42.8406	64.0447	0.208005	0.23888	1898.17	0.882961	2	3	2730.75	330.527	Palearctic
2815	1.10477e+07	6.60931e+06	1	142	0	6	337.165	355.605	-11.36	21.4373	-42.9849	64.4222	0.279472	0.357853	2470.37	0.883577	1	2	2649.42	322.746	Palearctic
2816	1.11442e+07	6.60931e+06	1	143	0	6	287.329	300.62	-11.1164	21.7791	-42.6801	64.4592	0.418953	0.426786	2079.99	6.85293	1	1	2563.7	310.528	Palearctic
2817	1.12407e+07	6.60931e+06	1	142	0	6	208.548	245.002	-10.46	22.3827	-41.9648	64.3475	0.43462	0.436094	1669.37	7.7353	2	6	2473.14	294.091	Palearctic
2818	1.13371e+07	6.60931e+06	1	142	0	6	202.455	174.548	-10.26	22.6207	-41.5631	64.1838	0.435854	0.436095	2087.09	2.91361	1	1	2383.04	287.655	Palearctic
2819	1.14336e+07	6.60931e+06	1	143	0	6	188.437	173.182	-10.0164	22.8842	-41.282	64.1662	0.435942	0.436095	1619.06	8.03	1	1	2293.45	281.782	Palearctic
2820	1.15301e+07	6.60931e+06	1	141	0	6	189.636	166.691	-9.88182	23.1127	-41.2143	64.3269	0.39719	0.394858	1384.7	6.85329	1	1	2204.45	279.655	Palearctic
2821	1.16266e+07	6.60931e+06	1	139	0	6	164.383	182.69	-9.68183	23.4	-41.2799	64.6799	0.391526	0.391633	1287.01	11.1165	1	2	2116.11	275.655	Palearctic
2822	1.17231e+07	6.60931e+06	1	141	0	6	168.545	162.219	-9.78182	23.467	-41.607	65.0741	0.391629	0.391654	1174.82	6	2	4	2028.51	276.782	Palearctic
2823	1.18196e+07	6.60931e+06	1	143	0	6	182.036	128.619	-10.1818	23.2209	-41.901	65.1219	0.36535	0.391682	1054.79	6	1	2	1941.75	280	Palearctic
2824	1.19161e+07	6.60931e+06	1	144	0	6	161.092	170.362	-10.3255	23.1506	-42.0739	65.2245	0.302927	0.391682	1173.12	6	4	4	1855.95	278.655	Palearctic
2825	1.20125e+07	6.60931e+06	1	144	0	6	126.801	164.873	-10.4909	23.2145	-42.3666	65.5811	0.269344	0.361779	1193.06	6	1	1	1771.25	274.309	Palearctic
2826	1.2109e+07	6.60931e+06	1	143	0	6	85.1102	218.362	-10.5564	23.3976	-42.8206	66.2182	0.14296	0.140321	1033.06	6	4	4	1687.82	268.527	Palearctic
2827	1.22055e+07	6.60931e+06	1	144	0	6	160.252	752.312	-11.36	22.9787	-43.981	66.9597	0.140814	0.140317	914.073	5.99945	1	6	1605.85	272.036	Palearctic
2828	1.2302e+07	6.60931e+06	1	146	0	6	435.001	1261.68	-12.9672	21.9192	-45.8743	67.7935	0.144432	0.140317	1390.77	0.883055	2	3	1525.58	297.308	Palearctic
2829	1.23985e+07	6.60931e+06	1	147	0	6	697.593	1392.22	-14.6527	20.7868	-47.9437	68.7304	0.179517	0.140317	1704.1	1.76597	1	2	1447.29	322.018	Palearctic
2830	1.2495e+07	6.60931e+06	1	147	0	6	805.09	1339.3	-15.4218	20.5914	-49.2177	69.8091	0.201563	0.140317	1370.83	2.20794	2	2	1371.33	329.309	Palearctic
2831	1.25915e+07	6.60931e+06	1	147	0	6	720.641	1434.13	-15.0746	21.2805	-49.6054	70.8859	0.205313	0.236157	623.571	7.17662	1	1	1298.09	316.237	Palearctic
2832	1.26879e+07	6.60931e+06	1	146	0	6	938.014	1526.13	-16.4472	20.3555	-51.1346	71.49	0.203297	0.236158	1474.8	1.03012	2	2	1228.07	335.745	Palearctic
2833	1.27844e+07	6.60931e+06	1	145	0	6	951.92	1497.35	-16.5473	20.1582	-51.7242	71.8824	0.173627	0.153932	1739.27	1.03121	4	5	1161.85	331.582	Palearctic
2834	1.28809e+07	6.60931e+06	1	141	0	6	985.856	1660.09	-16.7691	19.7887	-52.0234	71.8121	0.141594	0.122193	1271.39	11.1158	2	3	1100.11	332.764	Palearctic
2835	1.29774e+07	6.60931e+06	1	138	0	6	974.057	1461.22	-16.7218	19.5066	-51.7595	71.2661	0.122192	0.122192	2542.27	0.000556337	3	3	1043.66	330	Palearctic
2836	1.30739e+07	6.60931e+06	1	131	0	6	834.406	1277.04	-15.9019	20.0226	-50.3553	70.3779	0.122192	0.122192	2008.88	5.11714	2	2	993.387	312.946	Palearctic
2837	1.31704e+07	6.60931e+06	1	125	0	6	840.037	1088.31	-15.8891	19.5484	-49.633	69.1815	0.122192	0.122192	1524.03	5.99934	2	3	950.28	330.127	Palearctic
2838	1.32669e+07	6.60931e+06	1	124	0	6	990.395	1264.36	-16.8072	18.2302	-49.7747	68.0049	0.122192	0.122192	2212.45	0	3	3	915.349	367.58	Palearctic
2839	1.33633e+07	6.60931e+06	1	121	0	6	1108.74	1104.09	-17.5345	17.1651	-50.0278	67.193	0.122192	0.122192	2746.06	0	3	3	889.559	391.999	Palearctic
2840	1.34598e+07	6.60931e+06	1	121	0	6	1179.98	1103.31	-18.0054	16.6347	-50.237	66.8717	0.147493	0.122192	2852.11	0	2	3	873.72	384.764	Palearctic
2841	1.35563e+07	6.60931e+06	1	121	0	6	1117.48	1305.03	-17.9218	17.1056	-50.1282	67.2338	0.236105	0.248214	2644.94	0.000662164	1	1	868.376	351.256	Palearctic
2842	1.36528e+07	6.60931e+06	1	118	0	6	957.496	1323.73	-17.3564	18.3386	-49.8464	68.185	0.248216	0.248216	1641.46	6.00066	1	1	868.376	306.456	Palearctic
2843	1.37493e+07	6.60931e+06	1	116	0	6	922.51	1636.99	-17.4909	18.9041	-50.371	69.2751	0.248216	0.248216	1386.9	11.9994	2	3	873.72	278.128	Palearctic
2844	1.38458e+07	6.60931e+06	1	114	0	6	988.216	1652.58	-17.8473	18.1449	-50.5132	68.6581	0.243935	0.248216	1318.3	6.88229	2	2	889.559	271.418	Palearctic
2845	1.39423e+07	6.60931e+06	1	112	0	6	1097.67	1577.31	-17.8309	16.9565	-49.0285	65.9849	0.177029	0.248216	1461.27	0.882961	2	2	915.349	285.545	Palearctic
2846	1.40388e+07	6.60931e+06	1	111	0	6	1172.91	1562.44	-17.6291	15.8589	-47.3627	63.2216	0.161144	0.104877	1775.44	0.882977	2	2	950.28	297.472	Palearctic
2847	1.41352e+07	6.60931e+06	1	111	0	6	1246.43	1711.69	-17.4291	14.8174	-46.1741	60.9914	0.21185	0.104874	2283.22	1.03012	2	2	993.387	306.736	Palearctic
2848	1.42317e+07	6.60931e+06	1	110	0	6	1064.59	1720.2	-16.0691	15.304	-44.2619	59.5659	0.198792	0.104874	2150.78	1.03022	2	3	1043.66	283.455	Palearctic
2849	1.43282e+07	6.60931e+06	1	109	0	6	866.897	1633.79	-14.7873	16.4717	-42.5064	58.9781	0.401508	0.565291	2622.75	1.88286	3	3	1100.11	273.728	Palearctic
2850	1.44247e+07	6.60931e+06	1	107	0	6	595.573	1473.04	-13.1655	18.1843	-41.0692	59.2535	0.437548	0.645642	2731.95	1.03012	1	2	1161.85	275.763	Palearctic
2851	1.45212e+07	6.60931e+06	1	106	0	6	413.77	1313.7	-12.3091	19.5655	-40.7724	60.3379	0.356235	0.213726	2664.54	1.0301	2	3	1161.85	285.89	Palearctic
2852	1.46177e+07	6.60931e+06	1	104	0	6	281.895	840.287	-11.8491	20.9152	-40.9592	61.8744	0.233166	0.10811	2115.91	0.883541	1	1	1091.62	285.691	Palearctic
2853	1.47142e+07	6.60931e+06	1	102	0	6	341.907	946.25	-12.4	20.8722	-41.8928	62.765	0.105803	0.108108	1812.89	6.00058	2	3	1025.66	291.454	Palearctic
2854	1.48106e+07	6.60931e+06	1	102	0	6	352.418	1009.85	-12.2909	20.4058	-41.4291	61.8349	0.108108	0.108108	1836.72	11.1165	1	1	964.863	287.018	Palearctic
2855	1.49071e+07	6.60931e+06	1	101	0	6	306.056	852.404	-11.8346	19.9399	-40.2736	60.2135	0.10837	0.108108	2051.75	5.9999	2	4	910.25	274.673	Palearctic
2856	1.50036e+07	6.60931e+06	1	102	0	6	397.669	1020.87	-12.0218	18.8772	-39.7563	58.6335	0.126426	0.117106	2060.79	5.11762	1	1	862.999	276.109	Palearctic
2857	1.51001e+07	6.60931e+06	1	100	0	6	442.798	1137.54	-12.0218	18.0775	-39.2605	57.338	0.145883	0.117107	2363.31	10.2342	3	4	824.379	289.199	Palearctic
2858	1.51966e+07	6.60931e+06	1	101	0	6	558.068	1071.31	-12.4418	17.0996	-39.1804	56.28	0.180453	0.183747	2558.71	11.1158	1	1	795.646	318.308	Palearctic
2859	1.52931e+07	6.60931e+06	1	101	0	6	765.955	1044.51	-13.3872	15.7673	-39.512	55.2793	0.0818247	0.0550459	2744.78	0.000589868	2	3	777.897	350.526	Palearctic
2860	1.53896e+07	6.60931e+06	1	100	0	6	757.855	1232.21	-13.1346	15.4745	-38.7479	54.2224	0.0550439	0.0550433	2526.14	5.11763	2	3	771.89	347.345	Palearctic
2861	1.5486e+07	6.60931e+06	1	100	0	6	565.934	1262.78	-12	16.0203	-36.9793	52.9997	0.0550433	0.0550433	2103.77	10.2341	1	2	777.897	300.529	Palearctic
2862	1.55825e+07	6.60931e+06	1	103	0	6	596.308	1014.43	-12.0909	15.6141	-36.0345	51.6487	0.0556134	0.0550433	2272.64	10.2335	2	2	795.646	297.818	Palearctic
2863	1.5679e+07	6.60931e+06	1	102	0	6	750.258	1102.83	-12.8727	14.4776	-35.9825	50.4601	0.0567294	0.0550433	3010.34	5.11644	2	2	824.379	334.235	Palearctic
2864	1.57755e+07	6.60931e+06	1	104	0	6	768.673	1209.74	-12.9636	14.3684	-35.3489	49.7173	0.0365548	0.0326605	3342.12	0	1	1	862.999	353.145	Palearctic
2865	1.5872e+07	6.60931e+06	1	101	0	6	622.624	1140.13	-12.3073	15.3499	-34.1435	49.4933	0.0366682	0.03266	3380.48	0	1	1	910.25	354.545	Palearctic
2866	1.59685e+07	6.60931e+06	1	102	0	6	544.803	1161.16	-11.8164	16.0097	-33.8014	49.8111	0.0376766	0.03266	3721.41	0	2	2	964.863	369.945	Palearctic
2867	1.6065e+07	6.60931e+06	1	96	0	6	524.138	1143.76	-11.72	16.5301	-33.6447	50.1748	0.040072	0.03266	3943.84	0.000103712	1	3	1025.66	383.672	Palearctic
2868	1.61614e+07	6.60931e+06	1	95	0	6	450.895	1164.18	-11.1146	17.116	-33.1609	50.2769	0.0444799	0.0354534	3681.54	0.882857	1	1	1091.62	389.036	Palearctic
2869	1.62579e+07	6.60931e+06	1	98	0	6	313.152	958.608	-10.2328	18.0451	-32.2696	50.3147	0.0530287	0.057099	3629.61	0	1	1	1161.85	388.873	Palearctic
2870	1.63544e+07	6.60931e+06	1	101	0	6	196.332	952.855	-9.33822	18.7964	-31.5359	50.3323	0.0600312	0.0603993	3787.11	0	1	1	1235.63	396.327	Palearctic
2871	1.64509e+07	6.60931e+06	1	100	0	6	77.8405	649.938	-8.53458	19.4212	-30.5249	49.9461	0.0603994	0.0603994	3835.37	0	1	1	1312.36	388.291	Palearctic
2872	1.65474e+07	6.60931e+06	1	97	0	6	109.435	941.77	-8.43455	18.3719	-29.567	47.9389	0.0603994	0.0603994	4180.41	0	3	4	1391.54	357.601	Palearctic
2873	1.66439e+07	6.60931e+06	1	98	0	6	253.157	1000.56	-8.96907	16.6606	-29.4555	46.1162	0.0603994	0.0603994	4513.1	0	1	1	1472.8	339.855	Palearctic
2874	1.67404e+07	6.60931e+06	1	96	0	6	148.295	989.618	-8.25639	16.2528	-28.3926	44.6454	0.060566	0.0603994	4389.86	0.000610825	1	1	1555.79	315.564	Palearctic
2875	1.68369e+07	6.60931e+06	1	99	0	6	81.3659	961.238	-7.81275	15.9329	-27.4716	43.4046	0.0606456	0.0603994	4262.86	5.11643	1	1	1640.27	313.654	Palearctic
2876	1.69333e+07	6.60931e+06	1	102	0	6	95.5445	920.728	-7.84727	15.1809	-27.1613	42.3422	0.0623457	0.0603994	4739.58	0	1	1	1726	337.472	Palearctic
2877	1.70298e+07	6.60931e+06	1	98	0	6	38.3475	448.853	-7.09094	15.3415	-26.1058	41.4473	0.0617982	0.0603994	5193.32	0	3	3	1812.81	340.563	Palearctic
2878	1.71263e+07	6.60931e+06	1	91	0	6	25.8005	604.338	-6.8691	14.9511	-25.6573	40.6084	2.85282	0.0704804	4723.55	0.000722777	5	5	1900.56	357.345	Palearctic
2879	1.72228e+07	6.60931e+06	1	86	0	6	52.2535	829.464	-7.21635	13.7907	-25.5463	39.337	0.105909	0.0704806	4446.57	5.99938	1	1	1989.12	385.035	Palearctic
2880	1.73193e+07	6.60931e+06	1	70	0	6	57.4906	338.62	-7.00729	13.118	-24.9675	38.0855	0.0704814	0.0704806	4284.24	0.88296	1	1	2078.38	402.799	Palearctic
2895	-1.59685e+07	6.51282e+06	1	82	0	81	2.99996	6.01215	-1.8	14.1724	-16.7956	30.968	0.15249	0.15249	2615	6.00007	1	1	1364.52	585.999	Nearctic
2896	-1.5872e+07	6.51282e+06	1	89	0	81	1.00011	605.945	-2.04323	14.8823	-17.5861	32.4684	0.15249	0.15249	2416.26	8.63028	1	1	1269.08	519.569	Nearctic
2897	-1.57755e+07	6.51282e+06	1	94	0	81	6.35365	277.612	-2.22162	15.5215	-18.2326	33.7541	0.15249	0.15249	2191.61	5.99988	3	3	1173.81	473.027	Nearctic
2898	-1.5679e+07	6.51282e+06	1	103	0	81	106.842	555.408	-2.73243	15.8492	-19.2814	35.1305	0.148944	0.150264	2327.66	1.75352	2	5	1078.75	429.459	Nearctic
2899	-1.55825e+07	6.51282e+06	1	117	0	81	185.044	790.258	-3.11886	16.1729	-20.2822	36.4551	0.143912	0.145042	2429.52	9.4e-05	3	5	983.971	403.432	Nearctic
2900	-1.5486e+07	6.51282e+06	1	123	0	81	79.99	689.881	-2.76209	17.4199	-21.2451	38.6649	0.022486	0.014673	2102.01	3.36972	1	2	889.559	401.407	Nearctic
2901	-1.53896e+07	6.51282e+06	1	119	0	81	31.322	580.172	-2.79726	18.4216	-22.6653	41.0869	0.0150362	0.0145027	1841.23	5.9999	3	5	795.646	423.03	Nearctic
2902	-1.52931e+07	6.51282e+06	1	110	0	81	107.006	644.916	-3.05404	18.6262	-23.6389	42.2651	0.0164729	0.0145027	1839.06	2.63028	2	5	702.431	439.381	Nearctic
2903	-1.51966e+07	6.51282e+06	1	112	0	81	242.158	1075.44	-3.61081	18.5301	-24.5535	43.0836	0.0172292	0.0145027	1695.54	0.000173987	3	6	610.233	466.76	Nearctic
2904	-1.51001e+07	6.51282e+06	1	114	0	81	245.054	1147.1	-3.58644	18.9366	-25.3857	44.3223	0.0151525	0.0145027	1750.62	5.9999	4	5	519.594	483.408	Nearctic
2905	-1.50036e+07	6.51282e+06	1	113	0	81	189.458	889.581	-3.35128	19.4168	-25.7373	45.1541	0.014182	0.0145027	1967.77	2.63036	3	4	431.5	464.38	Nearctic
2906	-1.49071e+07	6.51282e+06	1	115	0	81	300.898	1922.34	-3.34049	18.3705	-25.4648	43.8353	0.0142381	0.0145027	2058.04	2.63046	2	2	347.886	425.65	Nearctic
2907	-1.48106e+07	6.51282e+06	1	116	0	81	588.322	1934.36	-3.96759	16.9812	-24.5883	41.5696	0.0121208	0.0145026	1644.21	5.99982	1	2	272.904	403.327	Nearctic
2908	-1.47142e+07	6.51282e+06	1	120	0	81	887.676	2235.17	-4.65949	16.3414	-23.3685	39.7099	0.0150795	0.0108208	1941.53	0	2	2	215.75	439.6	Nearctic
2909	-1.46177e+07	6.51282e+06	1	123	0	81	614.871	5282.86	-2.954	17.0009	-22.7095	39.7104	0.0229636	0.0194434	1109.47	0.000103232	3	4	192.973	520.492	Nearctic
2910	-1.45212e+07	6.51282e+06	1	128	0	81	369.031	3826.79	-1.03226	18.2398	-19.7915	38.0312	0.194467	0.0194434	508.087	3.36974	3	5	215.75	614.491	Nearctic
2911	-1.44247e+07	6.51282e+06	1	129	0	81	757.375	2062.06	-2.20262	16.7552	-18.2192	34.9744	0.170099	0.0194434	517.899	6.56148	2	3	215.75	550.489	Nearctic
2912	-1.43282e+07	6.51282e+06	1	128	0	81	1241.38	2090.23	-5.05403	14.9878	-21.9501	36.9379	0.015886	0.0194433	723.512	2.63027	3	6	136.452	443.138	Nearctic
2913	-1.42317e+07	6.51282e+06	1	130	0	81	1057.37	1707.22	-5.25128	16.6862	-25.1642	41.8504	0.0270901	0.0102495	665.71	0.000106913	1	1	96.4863	360.623	Nearctic
2914	-1.41352e+07	6.51282e+06	1	134	0	81	836.005	1366.5	-5.07288	18.7442	-27.6964	46.4406	0.052472	0.071665	582.831	3.36973	2	2	136.452	294.19	Nearctic
2915	-1.40388e+07	6.51282e+06	1	135	0	81	694.361	1254.87	-4.20532	19.9794	-27.371	47.3504	0.0717676	0.07914	518.418	5.99981	2	4	215.75	269.164	Nearctic
2916	-1.39423e+07	6.51282e+06	1	135	0	81	941.772	4179.27	-4.60808	18.4943	-26.8969	45.3912	0.0613283	0.0556276	691.136	8.56e-05	1	1	305.116	324.625	Nearctic
2917	-1.38458e+07	6.51282e+06	1	134	0	81	1192.59	3408.71	-5.86759	17.8236	-27.7017	45.5253	0.0554169	0.0556276	983.454	2.63036	1	4	347.886	379.276	Nearctic
2918	-1.37493e+07	6.51282e+06	1	134	0	81	1057.34	2542.61	-6.1108	18.1658	-30.3223	48.4881	0.0541831	0.0556275	908.115	2.63038	2	2	272.904	356.899	Nearctic
2919	-1.36528e+07	6.51282e+06	1	133	0	81	743.859	1890.6	-6.01887	18.9635	-32.2554	51.2189	0.0517458	0.0516014	1000.64	3.36964	2	3	215.75	354.736	Nearctic
2920	-1.35563e+07	6.51282e+06	3	128	0	409	762.4	1283.32	-6.30805	19.8349	-33.8693	53.7042	0.0242214	0.00407092	1106.48	3.36973	3	3	192.973	342.138	Nearctic
2921	-1.34598e+07	6.51282e+06	3	125	0	409	821.172	1186.82	-5.83242	19.7919	-32.9488	52.7407	0.00407092	0.00407092	1209.81	5.99989	1	1	192.973	288.891	Nearctic
2922	-1.33633e+07	6.51282e+06	3	122	0	409	961.743	1391.68	-5.74596	18.8839	-31.2682	50.1521	0.00407092	0.00407092	1319.2	2.63036	2	4	215.75	255.051	Nearctic
2923	-1.32669e+07	6.51282e+06	3	125	0	409	924.734	1373.38	-5.27838	19.1174	-30.7388	49.8562	0.00407283	0.00407092	1359.23	2.63045	2	3	272.904	248.7	Nearctic
2924	-1.31704e+07	6.51282e+06	3	123	0	409	810.213	1055.43	-4.65402	20.6215	-31.9987	52.6202	0.113018	0.00407092	1399.21	5.26074	4	4	305.116	263.35	Nearctic
2925	-1.30739e+07	6.51282e+06	3	121	0	409	830.917	1373.07	-4.30806	20.7255	-31.5361	52.2616	0.012544	0.00407092	1648.22	6	2	3	347.886	285.054	Nearctic
2926	-1.29774e+07	6.51282e+06	3	121	0	409	1056.36	1534.26	-4.56483	19.2224	-29.668	48.8904	0.00407422	0.00407092	1870.47	6	1	4	397.823	324.649	Nearctic
2927	-1.28809e+07	6.51282e+06	3	119	0	409	1072.69	1673.49	-4.20808	18.5602	-27.4955	46.0557	0.196821	0.00407092	1908.18	5.99979	2	2	431.5	351.135	Nearctic
2928	-1.27844e+07	6.51282e+06	3	122	0	409	1130.25	1378.48	-5.67565	18.6366	-31.2466	49.8832	0.00407092	0.00407092	1967.56	0.000120713	1	2	482.431	323.837	Nearctic
2929	-1.26879e+07	6.51282e+06	2	122	0	409	1115.43	1369.34	-6.5621	18.5059	-32.8692	51.3751	0.00407092	0.00407092	1862.34	3.36974	3	6	545.809	351.325	Nearctic
2930	-1.25915e+07	6.51282e+06	2	118	0	409	1245.94	1787.98	-7.11613	17.7494	-32.139	49.8884	0.004028	0.00407092	1784.72	5.99988	2	2	586.903	419.191	Nearctic
2931	-1.2495e+07	6.51282e+06	3	117	0	409	1445.56	1385.76	-7.6729	16.5552	-30.9692	47.5244	0.00239476	0.00355249	2039.04	2.63038	2	3	610.233	488.814	Nearctic
2932	-1.23985e+07	6.51282e+06	2	117	0	409	1535.49	1709.66	-7.8621	15.8376	-29.7568	45.5944	0.000405381	0.000216904	2097.59	3.36952	1	1	647.25	543.787	Nearctic
2933	-1.2302e+07	6.51282e+06	1	120	0	46	1757.33	1959.89	-8.86484	15.2825	-30.3804	45.6629	0.000216904	0.000216904	2595.58	0	3	3	695.772	534.3	Nearctic
2934	-1.22055e+07	6.51282e+06	1	123	0	46	1641.98	1701.41	-8.89193	15.8262	-31.3168	47.143	0.000216904	0.000216904	2518.03	0	3	3	753.582	496.948	Nearctic
2935	-1.2109e+07	6.51282e+06	1	123	0	46	1238.37	1671.54	-7.71353	17.773	-31.4882	49.2612	0.000216904	0.000216904	2542.71	0	1	1	818.713	454.38	Nearctic
2936	-1.20125e+07	6.51282e+06	1	128	0	46	799.797	1410.06	-6.16756	19.9583	-31.1965	51.1548	0.000216985	0.000216904	2711.12	0.0001	2	3	889.559	410.921	Nearctic
2937	-1.19161e+07	6.51282e+06	1	124	0	46	290.835	1251.11	-4.64048	22.0627	-30.7777	52.8404	0.00533419	0.000216904	1707.05	2.63038	1	1	964.863	369.866	Nearctic
2938	-1.18196e+07	6.51282e+06	2	124	0	46	315.105	575.838	-4.82967	22.0835	-31.0753	53.1589	0.000216904	0.000216904	1304.69	3.36964	3	5	1039.19	355.758	Nearctic
2939	-1.17231e+07	6.51282e+06	2	124	0	46	217.023	343.623	-4.54048	22.2854	-31.2762	53.5617	0.000216904	0.000216904	1205.33	3.36951	4	6	1078.75	338.298	Nearctic
2940	-1.16266e+07	6.51282e+06	2	122	0	46	304.757	694.023	-4.98645	21.5206	-31.7925	53.3131	0.000216904	0.000216904	1487.42	0	3	4	1125.21	326.406	Nearctic
2941	-1.15301e+07	6.51282e+06	2	124	0	46	338.243	647.985	-5.18645	20.9843	-32.0875	53.0718	0.000216904	0.000216904	1971.11	0	2	3	1177.76	314.839	Nearctic
2942	-1.14336e+07	6.51282e+06	2	126	0	46	265.188	612.163	-5.12024	21.4018	-32.1986	53.6004	0.000217128	0.000216904	2152.84	0	3	5	1235.63	289.135	Nearctic
2943	-1.13371e+07	6.51282e+06	2	124	0	46	249.836	322.601	-5.18645	21.7056	-32.5447	54.2502	0.0150835	0.000216904	1795.93	0.000134513	3	4	1298.09	283.919	Nearctic
2944	-1.12407e+07	6.51282e+06	2	123	0	46	203.215	187.049	-5.28645	21.617	-33.0162	54.6333	0.000222092	0.000216904	1285.75	3.36951	2	5	1364.52	282.839	Nearctic
2945	-1.11442e+07	6.51282e+06	2	121	0	46	168.563	129.13	-5.35129	21.2526	-32.9643	54.2169	0.350965	0.000216904	1338.32	0.000136353	1	1	1434.37	274.811	Nearctic
2946	-1.10477e+07	6.51282e+06	1	117	0	46	223.834	154.081	-5.6729	20.4702	-32.6872	53.1574	4.36662	0.000216904	1556.67	3.36951	3	3	1507.16	276.352	Nearctic
2947	-1.09512e+07	6.51282e+06	2	106	0	76	239.699	203.727	-6.08371	19.7961	-32.6342	52.4303	0.000216904	0.000216904	1544.37	0	3	3	1582.49	280.244	Nearctic
2948	-1.08547e+07	6.51282e+06	2	102	0	76	319.452	318.919	-6.72693	19.2065	-32.9742	52.1807	0.000216904	0.000216904	1771.12	0	3	3	1660.01	286.676	Nearctic
2949	-1.07582e+07	6.51282e+06	1	105	0	46	321.073	469.061	-6.88096	18.9342	-33.4108	52.345	0.000218418	0.000216904	2088.8	0	2	2	1739.43	289.108	Nearctic
2950	-1.06617e+07	6.51282e+06	1	98	0	46	319.101	361.001	-7.08096	18.7379	-33.8372	52.5751	0.107162	0.000216904	2191.74	0	1	1	1820.5	281.784	Nearctic
2951	-1.05652e+07	6.51282e+06	1	92	0	46	316.238	431.326	-7.45935	18.2979	-34.3173	52.6153	0.00132632	0.000216904	2310.57	0	2	3	1903.01	280.811	Nearctic
2952	-1.04688e+07	6.51282e+06	1	87	0	46	344.215	443.575	-7.98371	17.8028	-34.8172	52.62	0.000216904	0.000216904	2635.67	0	2	2	1986.77	280.271	Nearctic
2953	-1.03723e+07	6.51282e+06	1	77	0	46	368.676	258.709	-8.46209	17.5584	-35.2	52.7584	0.000216904	0.000216904	3061.97	0	2	2	2071.65	285.299	Nearctic
2954	-1.02758e+07	6.51282e+06	1	73	0	46	357.648	117.136	-8.85129	17.3659	-35.4943	52.8602	0.000216904	0.000216904	3645.54	0	1	2	2157.5	284.407	Nearctic
2955	-1.01793e+07	6.51282e+06	1	69	0	46	334.027	178.11	-9.14048	17.2365	-35.6817	52.9182	0.000207374	0.000216901	3789.87	0.000113619	3	3	2244.21	283.65	Nearctic
2956	-1.00828e+07	6.51282e+06	1	68	0	46	301.3	231.593	-9.50806	17.0985	-35.8313	52.9299	0	0	3476.88	2.63024	2	2	2331.7	279.894	Nearctic
2957	-9.98633e+06	6.51282e+06	1	66	0	46	307.892	197.265	-10.0189	16.7272	-36.1291	52.8563	0	0	3407.44	0	1	3	2419.86	277.542	Nearctic
2958	-9.88984e+06	6.51282e+06	1	61	0	46	288.381	182.185	-10.3973	16.6043	-36.4433	53.0476	0	0	3289.19	0	2	2	2508.64	266.974	Nearctic
2982	-7.57417e+06	6.51282e+06	1	42	0	140	14.4055	71.0424	-8.47564	10.8385	-28.7262	39.5647	8.03e-05	3.92e-05	2390.86	5.99983	1	1	1794.75	296.055	Nearctic
2983	-7.47769e+06	6.51282e+06	1	41	0	140	166.737	487.465	-9.02161	10.0911	-29.2062	39.2973	0.146015	3.92e-05	2657.52	2.63036	1	1	1739.43	333.326	Nearctic
2984	-7.3812e+06	6.51282e+06	1	33	0	140	283.578	539.996	-9.37839	9.99188	-29.4519	39.4438	4.42e-05	3.92e-05	2977.23	2.63022	1	1	1687.82	375.894	Nearctic
2985	-7.28471e+06	6.51282e+06	1	33	0	140	308.999	569	-9.3	10.2759	-29.4579	39.7338	0.513866	0	3234	0.000135164	1	1	1640.27	394	Nearctic
2986	-7.18823e+06	6.51282e+06	1	32	0	140	185	588	-8.7	10.7613	-29.1128	39.8741	5.91e-05	0	3267	2.63053	1	1	1597.13	375	Nearctic
2987	-7.09174e+06	6.51282e+06	1	30	0	140	270.366	538.056	-9.15677	10.6292	-29.2706	39.8998	6.29e-06	3.66e-10	3400.68	6	1	1	1558.78	387.517	Nearctic
2988	-6.99525e+06	6.51282e+06	1	28	0	140	101.221	496.851	-8.27564	11.1094	-28.7145	39.8239	3.92e-05	3.92e-05	3449.48	6	1	1	1525.58	356.353	Nearctic
3053	-723647	6.51282e+06	1	38	2	75	157	881	5.7	12.0513	0.193512	11.8578	31.2754	19.4613	877	36.001	1	1	610.233	1456	Palearctic
3054	-627161	6.51282e+06	2	40	4	125	125	813.001	5.9	12.2396	0.459325	11.7803	31.7523	34.9134	843	51	1	1	519.594	1433	Palearctic
3071	1.01311e+06	6.51282e+06	1	162	0	1115	798.949	1410.36	0.210619	15.2906	-12.4859	27.7766	9.0506	3.9199	161.183	21.822	3	3	491.985	725.262	Palearctic
3074	1.30256e+06	6.51282e+06	1	132	0	265	643.008	1033.75	1.17563	16.9359	-13.0201	29.956	1.13594	0.997582	324.706	14	2	4	702.431	683.806	Palearctic
3075	1.39905e+06	6.51282e+06	2	126	1	1115	407.708	722.875	2.4216	18.5545	-12.4839	31.0383	2.84934	1.45088	321.113	14.4385	2	4	734.818	604.028	Palearctic
3076	1.49554e+06	6.51282e+06	2	123	0	1115	344.92	448.36	2.37839	19.1856	-13.1715	32.3571	3.00874	3.20872	285.429	16.1237	2	3	777.897	608.082	Palearctic
3077	1.59202e+06	6.51282e+06	2	138	0	1115	286.488	496.864	2.25678	19.3649	-13.7999	33.1648	12.5682	10.1198	232.004	21.9323	2	5	830.006	641.868	Palearctic
3078	1.68851e+06	6.51282e+06	2	143	0	265	156.157	463.887	2.67032	19.6927	-13.5323	33.225	19.0745	20.7731	206.059	35.1091	1	4	889.559	667.624	Palearctic
3082	2.07445e+06	6.51282e+06	2	167	0	17	37.2038	149.491	3.57839	20.5457	-11.6406	32.1863	20.04	12.1188	102.388	30.6303	1	4	1177.76	557.326	Palearctic
3083	2.17094e+06	6.51282e+06	1	161	0	17	103.922	191.573	2.9892	20.6264	-12.631	33.2574	18.9958	11.416	150.139	29.5066	1	1	1258.03	573.785	Palearctic
3084	2.26743e+06	6.51282e+06	1	153	0	1115	131.435	191.947	2.67839	20.678	-13.3893	34.0672	10.8872	8.77729	170.614	23.1917	1	6	1340.43	580.218	Palearctic
3086	2.4604e+06	6.51282e+06	1	149	0	17	148.136	199.542	2.63516	20.771	-13.0145	33.7856	30.9962	9.97071	104.873	20.5613	4	5	1510.25	620.408	Palearctic
3087	2.55689e+06	6.51282e+06	1	154	0	17	121.729	143.918	2.81355	20.8774	-13.0585	33.9359	7.82509	5.98619	132.835	16.1236	1	2	1597.13	624.489	Palearctic
3088	2.65337e+06	6.51282e+06	1	152	0	17	111.242	163.401	3.07033	20.9906	-12.8855	33.8761	26.9836	9.0037	109.241	20.9996	2	2	1685.06	628.11	Palearctic
3089	2.74986e+06	6.51282e+06	1	153	0	17	112.484	176.751	2.78114	21.1092	-13.2758	34.385	10.5803	5.63395	140.648	16.1234	2	3	1773.88	632.731	Palearctic
3090	2.84634e+06	6.51282e+06	1	160	0	17	95.3483	185.159	2.49195	21.1054	-14.1797	35.285	21.877	9.69462	111.076	18.3696	3	8	1863.46	624.487	Palearctic
3170	1.05652e+07	6.51282e+06	1	152	0	6	335.243	284.085	-8.88644	22.5923	-38.8806	61.4729	0.137955	0.0874938	1926.89	0	1	1	3020.5	332.919	Palearctic
3171	1.06617e+07	6.51282e+06	1	152	0	6	335.566	211.431	-8.91886	22.5517	-38.9817	61.5334	0.238878	0.238877	1796.02	0.000268743	1	1	2934.52	331.46	Palearctic
3172	1.07582e+07	6.51282e+06	1	153	0	6	316.295	244.832	-8.91886	22.6409	-39.1287	61.7696	0.23888	0.23888	1557.11	2.63036	2	2	2849.21	331.568	Palearctic
3173	1.08547e+07	6.51282e+06	1	154	0	6	333.106	321.075	-9.22966	22.4568	-39.6228	62.0795	0.23888	0.23888	1557.13	2.6307	1	1	2764.63	344.811	Palearctic
3174	1.09512e+07	6.51282e+06	1	156	0	6	350.836	325.509	-9.51886	22.4397	-40.0659	62.5056	4.9923	0.23888	1313.42	6	1	1	2680.86	352.947	Palearctic
3175	1.10477e+07	6.51282e+06	1	154	0	6	324.325	306.158	-9.42967	22.6175	-40.2834	62.9009	0.325698	0.357853	1313.1	6.00035	1	1	2597.97	344.163	Palearctic
3176	1.11442e+07	6.51282e+06	1	154	0	6	256.299	260.758	-9.11887	23.0787	-40.0887	63.1674	0.361935	0.357854	1565.75	9.36992	1	2	2516.05	325.812	Palearctic
3177	1.12407e+07	6.51282e+06	1	153	0	6	207.732	229.651	-8.79726	23.5132	-39.7105	63.2237	0.367534	0.368378	1313.64	12.0001	1	1	2435.2	309.596	Palearctic
3178	1.13371e+07	6.51282e+06	1	155	0	6	155.811	174.811	-8.41888	23.9646	-39.1951	63.1597	0.370974	0.368378	1257.61	12.8764	1	3	2349.59	290.893	Palearctic
3179	1.14336e+07	6.51282e+06	1	155	0	6	218.353	249.864	-8.55403	23.8368	-39.3567	63.1934	0.384513	0.368378	1228.68	9.50678	1	1	2258.69	293.487	Palearctic
3180	1.15301e+07	6.51282e+06	1	154	0	6	259.625	256.027	-8.74322	23.7994	-39.5523	63.3517	0.380627	0.366406	1294.94	6	1	1	2168.26	297.163	Palearctic
3181	1.16266e+07	6.51282e+06	1	153	0	6	263.817	231.517	-8.8108	23.9002	-39.7222	63.6224	0.386914	0.391269	1015.04	6	1	1	2078.38	298.515	Palearctic
3182	1.17231e+07	6.51282e+06	1	152	0	6	306.872	231.679	-9.08919	23.7092	-40.1959	63.905	0.391314	0.391293	928.574	6	1	1	1989.12	304.542	Palearctic
3183	1.18196e+07	6.51282e+06	1	151	0	6	295.412	203.299	-9.3108	23.5305	-40.5435	64.074	0.324349	0.391325	1093.22	6	1	1	1900.56	304.082	Palearctic
3184	1.19161e+07	6.51282e+06	1	151	0	6	272.034	168.162	-9.6108	23.3723	-40.9419	64.3142	0.266053	0.206628	780.337	6	1	1	1812.81	299.731	Palearctic
3185	1.20125e+07	6.51282e+06	1	151	0	6	256.033	166.403	-10.0108	23.2353	-41.5495	64.7848	0.243642	0.172817	670.449	6	1	1	1726	294.163	Palearctic
3186	1.2109e+07	6.51282e+06	1	150	0	6	257.033	210.808	-10.3108	23.1813	-42.2722	65.4534	0.198754	0.172816	591.484	6	2	3	1640.27	290.055	Palearctic
3187	1.22055e+07	6.51282e+06	1	148	0	6	233.197	205.297	-10.5	23.4525	-42.8325	66.285	0.173378	0.172816	434.541	6	1	1	1555.79	283.731	Palearctic
3188	1.2302e+07	6.51282e+06	1	150	0	6	211.493	271.939	-10.6108	23.7944	-43.5474	67.3418	0.199384	0.172816	398.502	6.00046	1	1	1472.8	275.947	Palearctic
3189	1.23985e+07	6.51282e+06	1	149	0	6	209.383	267.202	-10.8108	24.2009	-44.4313	68.6322	5.97757	1.13932	314.066	10.316	1	1	1391.54	266.487	Palearctic
3190	1.2495e+07	6.51282e+06	1	148	0	6	185.221	282.447	-10.754	24.892	-45.1659	70.0578	12.3233	1.13934	126.285	18.3692	2	2	1312.36	253.352	Palearctic
3191	1.25915e+07	6.51282e+06	1	148	0	6	141.542	244.219	-10.7756	25.2808	-45.8346	71.1155	1.25948	0.945959	167.558	13.9994	1	1	1235.63	250.784	Palearctic
3192	1.26879e+07	6.51282e+06	1	148	0	6	189.134	269.364	-10.9756	25.1744	-46.5949	71.7693	1.03013	0.945956	304.208	8.68476	1	1	1161.85	263.135	Palearctic
3193	1.27844e+07	6.51282e+06	1	149	0	6	201.73	280.652	-10.9864	25.1936	-47.0004	72.194	0.823429	0.605826	445.432	8.12347	1	1	1091.62	273.595	Palearctic
3194	1.28809e+07	6.51282e+06	1	148	0	6	207.89	352.844	-10.9297	25.1039	-47.0552	72.1591	0.590638	0.575788	548.417	10.4921	1	1	1025.66	283.487	Palearctic
3195	1.29774e+07	6.51282e+06	1	144	0	6	191.938	406.501	-10.7161	24.8244	-46.5747	71.3991	0.351307	0.402341	935.395	3.93119	1	1	964.863	295.027	Palearctic
3196	1.30739e+07	6.51282e+06	1	143	0	6	201.983	380.591	-10.9026	24.0708	-45.7777	69.8484	0.161159	0.122197	1010.83	3.36956	1	1	910.25	298.432	Palearctic
3197	1.31704e+07	6.51282e+06	1	143	0	6	325.252	714.661	-11.4701	22.6166	-45.2751	67.8917	0.122193	0.122192	1216.05	2.63007	1	1	862.999	323.431	Palearctic
3198	1.32669e+07	6.51282e+06	1	142	0	6	704.978	1301.24	-13.5269	19.7225	-46.2811	66.0037	0.125231	0.122192	1703.77	0	1	2	824.379	390.241	Palearctic
3199	1.33633e+07	6.51282e+06	1	134	0	6	1141.23	1642.72	-16.0512	17.0308	-47.5675	64.5984	0.135472	0.122192	1878.29	0	1	3	795.646	454.62	Palearctic
3200	1.34598e+07	6.51282e+06	1	124	0	6	1481.91	1688.18	-17.9404	14.9102	-48.9061	63.8162	0.16316	0.158106	2211.57	0	1	1	777.897	480.541	Palearctic
3201	1.35563e+07	6.51282e+06	1	119	0	6	1579.12	1821.56	-18.8027	14.1	-49.6088	63.7088	0.1891	0.229217	2759.55	0.000290288	2	3	771.89	467.383	Palearctic
3202	1.36528e+07	6.51282e+06	1	119	0	6	1513.92	1793.61	-18.6271	14.549	-49.8031	64.3521	0.215244	0.248216	2606.61	2.63102	1	2	771.89	423.223	Palearctic
3203	1.37493e+07	6.51282e+06	1	117	0	6	1192.94	1445.35	-17.3676	16.6734	-48.9205	65.5939	0.247161	0.248216	1454.22	8.62998	1	2	777.897	339.223	Palearctic
3204	1.38458e+07	6.51282e+06	1	117	0	6	1155.61	1700.5	-17.1216	16.6397	-48.4098	65.0496	0.24589	0.248216	1840.29	5.26079	2	2	795.646	312.085	Palearctic
3205	1.39423e+07	6.51282e+06	1	115	0	6	1204.37	1187.41	-16.6945	15.7577	-46.2218	61.9795	0.258649	0.248216	1413.34	5.99969	3	3	824.379	330.406	Palearctic
3206	1.40388e+07	6.51282e+06	1	114	0	6	1196.09	1518.41	-15.9433	14.8099	-44.0971	58.907	0.501811	0.587742	1402.28	3.19233	3	3	862.999	343.732	Palearctic
3207	1.41352e+07	6.51282e+06	1	114	0	6	968.27	1402.25	-14.1378	15.4712	-41.0087	56.48	0.545951	0.587748	1080.52	6.43877	1	2	910.25	317.38	Palearctic
3208	1.42317e+07	6.51282e+06	1	113	0	6	889.422	1138.56	-13.281	15.5243	-39.2127	54.737	0.528909	0.587748	794.866	9.80804	2	3	964.863	312.812	Palearctic
3209	1.43282e+07	6.51282e+06	1	113	0	6	907.477	1497.23	-13.2269	15.1646	-38.6438	53.8084	0.621316	0.587748	1043.95	9.80772	3	3	1025.66	322.838	Palearctic
3210	1.44247e+07	6.51282e+06	1	112	0	6	811.492	1772.63	-12.5081	15.6553	-38.1508	53.8061	0.986342	1.0744	956.981	7	2	3	1091.62	327.65	Palearctic
3211	1.45212e+07	6.51282e+06	1	110	0	6	522.6	1498.81	-11.0946	17.8405	-37.1543	54.9948	1.04591	1.07441	1035.36	6.99995	3	4	1100.11	315.028	Palearctic
3212	1.46177e+07	6.51282e+06	1	108	0	6	564.753	1348.47	-11.8513	18.4297	-38.9414	57.3711	0.834379	0.944445	1209.97	6.56161	1	1	1025.66	337.378	Palearctic
3213	1.47142e+07	6.51282e+06	1	107	0	6	417.222	1161.77	-11.5081	19.8218	-39.6998	59.5216	0.199004	0.108124	1252.81	6.56154	1	1	955.165	354.704	Palearctic
3214	1.48106e+07	6.51282e+06	1	106	0	6	386.137	1286.33	-11.0973	19.4005	-38.7054	58.106	0.127578	0.108108	1980.26	5.99962	1	1	889.559	329.975	Palearctic
3215	1.49071e+07	6.51282e+06	1	105	0	6	578.705	1347.9	-11.6	17.6993	-38.3601	56.0593	0.144823	0.173573	2563.43	2.63006	1	2	830.006	331.57	Palearctic
3216	1.50036e+07	6.51282e+06	1	105	0	6	782.465	1315	-12.4567	15.9195	-38.4009	54.3204	0.182865	0.183748	2071.05	0.000385676	2	3	777.897	340.813	Palearctic
3217	1.51001e+07	6.51282e+06	1	108	0	6	658.576	1125.52	-11.5649	16.0269	-36.98	53.0069	0.181246	0.183748	2108.31	3.36956	1	1	734.818	349.785	Palearctic
3218	1.51966e+07	6.51282e+06	1	108	0	6	924.632	1559.98	-12.9054	14.3233	-37.4244	51.7477	0.110042	0.0723567	1900.82	2.63005	2	2	702.431	416.838	Palearctic
3219	1.52931e+07	6.51282e+06	1	106	0	6	807.646	1585.38	-12.0945	14.7946	-35.9493	50.7438	0.0587786	0.0550437	1917.51	0	2	3	682.261	431.109	Palearctic
3220	1.53896e+07	6.51282e+06	1	107	0	6	485.262	1423.88	-10.1351	15.8442	-33.9622	49.8065	0.0550434	0.0550433	1927.26	0	2	3	675.404	402.272	Palearctic
3221	1.5486e+07	6.51282e+06	1	108	0	6	238.065	1382.93	-8.61068	16.6502	-32.1648	48.815	0.0550433	0.0550433	1877.12	0	1	2	682.261	347.218	Palearctic
3222	1.55825e+07	6.51282e+06	1	107	0	6	265.816	1100.44	-8.57821	16.6828	-31.0971	47.7799	0.0550433	0.0550433	2004.13	0	3	3	702.431	341.92	Palearctic
3223	1.5679e+07	6.51282e+06	1	107	0	6	277.221	822.051	-8.6674	16.5626	-30.1813	46.744	0.0451356	0.0539738	2191.51	0.000392117	3	6	734.818	348.54	Palearctic
3224	1.57755e+07	6.51282e+06	1	102	0	6	181.737	969.819	-8.27822	17.088	-29.348	46.4359	0.0326602	0.0326604	2260.46	3.36964	1	2	777.897	351.945	Palearctic
3225	1.5872e+07	6.51282e+06	1	102	0	6	253.254	921.857	-8.22418	16.6052	-28.628	45.2332	0.03266	0.03266	2664.1	3.36925	1	1	830.006	396.729	Palearctic
3226	1.59685e+07	6.51282e+06	1	102	0	6	209.311	941.767	-8.39175	16.9904	-28.2716	45.2619	0.03266	0.03266	2845.84	0	1	2	889.559	418.054	Palearctic
3227	1.6065e+07	6.51282e+06	1	95	0	6	103.801	892.579	-7.68098	17.5993	-27.6005	45.1998	0.03266	0.03266	2708.42	0.00030896	1	1	955.165	418.271	Palearctic
3228	1.61614e+07	6.51282e+06	1	91	0	6	131.38	861.19	-7.31888	17.4018	-26.6672	44.069	0.03266	0.03266	2567.64	2.63005	1	1	1025.66	415.894	Palearctic
3229	1.62579e+07	6.51282e+06	1	89	0	6	268.192	1037.03	-7.66482	16.4242	-26.6675	43.0917	0.0337676	0.03266	2717.46	0	1	1	1100.11	438.38	Palearctic
3230	1.63544e+07	6.51282e+06	1	88	0	6	631.062	1318.29	-9.1135	14.4999	-27.8957	42.3956	0.0471327	0.0363909	4245.54	0.000398557	2	2	1177.76	499.272	Palearctic
3231	1.64509e+07	6.51282e+06	1	86	0	6	777.32	1518	-9.72708	13.5158	-28.3745	41.8903	0.076828	0.0603989	3884.99	3.36924	1	1	1258.03	513.437	Palearctic
3232	1.65474e+07	6.51282e+06	1	89	0	6	620.16	1327.22	-8.91359	13.9229	-27.3902	41.3131	0.0855136	0.0603994	5026.8	0	1	1	1340.43	469.601	Palearctic
3233	1.66439e+07	6.51282e+06	1	82	0	6	422.849	1160.97	-7.87568	14.6387	-25.9572	40.5958	0.10637	0.115001	5136.21	0	1	1	1424.6	416.167	Palearctic
3234	1.67404e+07	6.51282e+06	1	78	0	6	366.762	997.078	-7.38647	14.5497	-25.2306	39.7803	0.123733	0.122035	4390.91	0	1	1	1510.25	405.165	Palearctic
3235	1.68369e+07	6.51282e+06	1	79	0	6	280.412	1050.27	-6.78647	14.4436	-24.5386	38.9822	0.133664	0.133744	4242.86	0	1	1	1597.13	412.516	Palearctic
3236	1.69333e+07	6.51282e+06	1	79	0	6	228.193	1267.26	-6.58646	14.2912	-24.0723	38.3636	0.135944	0.133744	4224.34	0	2	2	1685.06	417.813	Palearctic
3237	1.70298e+07	6.51282e+06	1	74	0	6	196.924	1338.62	-6.34323	13.8145	-24.0653	37.8798	0.134705	0.133744	4205.16	0.000404997	1	2	1773.88	427.489	Palearctic
3238	1.71263e+07	6.51282e+06	1	72	0	6	85.8177	840.771	-5.68647	14.0953	-23.0828	37.1782	0.143197	0.145142	4042.45	3.36996	1	1	1863.46	436.353	Palearctic
3239	1.72228e+07	6.51282e+06	1	72	0	6	182.463	893.196	-6.0216	13.1777	-22.7144	35.892	0.145142	0.145142	3959.48	6	3	3	1953.7	475.407	Palearctic
3240	1.73193e+07	6.51282e+06	1	70	0	6	96.7618	643.642	-5.33245	13.136	-21.7665	34.9025	0.145142	0.145142	3854.56	6	2	4	2044.51	487.082	Palearctic
3254	-1.6065e+07	6.41634e+06	1	82	0	81	61.3434	450.478	-1.21397	12.8298	-14.8775	27.7072	0.154936	0.154936	2731.45	6	1	1	1450.51	676.254	Nearctic
3255	-1.59685e+07	6.41634e+06	1	80	0	81	20.6377	524.299	-1.06631	13.6744	-15.0904	28.7648	0.154699	0.154936	2987.23	5.99986	1	1	1354.25	667.648	Nearctic
3256	-1.5872e+07	6.41634e+06	1	83	0	81	5.00004	459.312	-1.11398	14.6139	-15.6088	30.2226	0.154812	0.154936	2906.86	0.594934	1	3	1258.03	620.798	Nearctic
3257	-1.57755e+07	6.41634e+06	1	87	0	81	7.00004	95.9396	-1.16631	15.4862	-16.2096	31.6958	0.155792	0.154936	2803.25	0.594918	2	4	1161.85	558.285	Nearctic
3258	-1.5679e+07	6.41634e+06	1	98	0	81	9.13984	313.988	-1.36631	16.3527	-17.2354	33.5881	0.156061	0.155503	2450.21	0.000149357	2	2	1065.73	466.659	Nearctic
3259	-1.55825e+07	6.41634e+06	1	104	0	81	12.3854	469.335	-1.51399	17.0381	-18.3002	35.3383	0.650774	0.1572	2004.93	5.40493	3	3	969.675	435.847	Nearctic
3260	-1.5486e+07	6.41634e+06	1	104	0	81	109.915	951.35	-1.95235	17.1602	-19.4015	36.5617	0.125163	0.112406	2033.45	0.594934	2	2	873.72	477.044	Nearctic
3261	-1.53896e+07	6.41634e+06	1	106	0	81	309.667	1204.22	-2.7767	16.6562	-20.9882	37.6444	0.0626679	0.0446567	2168.78	0.594917	5	5	777.897	509.613	Nearctic
3262	-1.52931e+07	6.41634e+06	1	107	0	81	276.694	1007.36	-2.51863	17.1967	-20.8322	38.0289	0.0433614	0.0446567	2482.99	0.000155259	1	2	682.261	521.742	Nearctic
3263	-1.51966e+07	6.41634e+06	1	108	0	81	197.731	975.784	-2.01863	17.9003	-20.4266	38.327	0.0437481	0.0446567	2095.19	5.40493	2	3	586.903	529.825	Nearctic
3264	-1.51001e+07	6.41634e+06	1	113	0	81	174.87	555.571	-1.56165	18.298	-20.052	38.35	0.043653	0.0446565	2367.73	0.594917	2	2	491.985	546.208	Nearctic
3265	-1.50036e+07	6.41634e+06	1	117	0	81	279.711	987.796	-1.67098	17.9586	-19.7305	37.6891	0.0345959	0.0336522	2741.37	0	2	2	397.823	557.311	Nearctic
3266	-1.49071e+07	6.41634e+06	1	122	0	81	550.13	1954.97	-2.23731	16.986	-19.638	36.624	0.0295557	0.0336517	2041.93	1.77e-05	1	3	305.116	512.023	Nearctic
3267	-1.48106e+07	6.41634e+06	1	123	0	81	1189.39	2703.92	-4.10821	14.6021	-19.334	33.9361	0.0125242	0.0078771	2434.73	0.594916	3	5	215.75	567.392	Nearctic
3268	-1.47142e+07	6.41634e+06	1	128	0	81	902.839	3198.64	-2.45012	15.1471	-17.3925	32.5396	0.0136546	0.0126792	2080.55	0.000164114	1	1	136.452	635.748	Nearctic
3269	-1.46177e+07	6.41634e+06	1	135	2	81	151.902	1203.83	0.515073	17.7781	-15.9951	33.7732	4.3584	0.628767	733.343	5.40525	3	6	96.4863	576.874	Nearctic
3270	-1.45212e+07	6.41634e+06	1	130	2	81	78.3778	1515.56	1.49066	18.1326	-14.6488	32.7814	2.78568	0.628805	324.706	11.4051	1	1	136.452	573.454	Nearctic
3271	-1.44247e+07	6.41634e+06	1	138	2	81	564.604	2126.76	0.352304	16.2878	-13.5068	29.7946	30.695	2.62099	221.244	11.5041	1	5	136.452	695	Nearctic
3272	-1.43282e+07	6.41634e+06	1	145	2	81	853.861	2480.95	-1.10251	14.9701	-13.9293	28.8994	1.22119	0.589405	897.461	9.00836	1	1	96.4863	867.478	Nearctic
3273	-1.42317e+07	6.41634e+06	1	142	0	81	742.463	2582.42	-1.27705	14.8954	-14.9143	29.8097	0.50077	0.481738	1125.13	6.30593	2	3	0	908.379	Nearctic
3274	-1.41352e+07	6.41634e+06	1	138	0	81	684.155	2266.21	-1.22008	15.5809	-16.4495	32.0304	0.285036	0.2834	1025.11	6.90084	2	6	96.4863	989.587	Nearctic
3275	-1.40388e+07	6.41634e+06	1	136	0	81	801.32	2147.55	-2.27918	16.3356	-19.1177	35.4533	0.141893	0.0955957	952.447	6.90097	1	1	192.973	880.915	Nearctic
3276	-1.39423e+07	6.41634e+06	1	132	0	81	635.595	3183.11	-0.916511	16.6588	-17.6751	34.3339	0.099259	0.0955957	913.957	10.8098	2	4	289.459	1068.41	Nearctic
3277	-1.38458e+07	6.41634e+06	1	130	0	81	1129.98	4056.26	-2.79321	14.3833	-18.3731	32.7564	0.088339	0.0955957	1230.77	0	2	2	305.116	1091.53	Nearctic
3278	-1.37493e+07	6.41634e+06	1	134	0	81	1339.1	3455.5	-4.23623	13.6484	-19.9721	33.6205	0.0783063	0.095595	1235.8	1.97e-05	1	5	215.75	1079.6	Nearctic
3279	-1.36528e+07	6.41634e+06	1	133	0	81	1771.27	4124.96	-6.66058	12.1565	-23.6473	35.8038	0.0709205	0.0562523	2126.78	0.594934	1	3	136.452	917.44	Nearctic
3280	-1.35563e+07	6.41634e+06	3	133	0	409	1834.79	4964.12	-7.4663	12.1537	-25.843	37.9967	0.0154027	0.00407092	2914.84	0.594934	1	1	96.4863	796.073	Nearctic
3281	-1.34598e+07	6.41634e+06	3	138	0	409	1656.35	3831.75	-6.7197	13.7145	-26.5439	40.2584	0.0199747	0.00407092	2119.62	0.594914	1	1	96.4863	612.306	Nearctic
3282	-1.33633e+07	6.41634e+06	3	136	0	409	1413.66	2812.81	-5.52328	15.3624	-26.4501	41.8125	0.0142292	0.00407092	1389.19	0.000184774	3	5	136.452	450.124	Nearctic
3283	-1.32669e+07	6.41634e+06	3	136	0	409	1111.75	1784	-4.45125	17.2769	-26.7404	44.0173	0.0543912	0.00407092	1316.03	5.40488	4	4	192.973	348.875	Nearctic
3284	-1.31704e+07	6.41634e+06	3	136	0	409	1179.04	1552.46	-4.4326	17.9714	-26.6381	44.6095	0.00513464	0.00407305	1508.96	0.000208389	2	3	215.75	329.702	Nearctic
3285	-1.30739e+07	6.41634e+06	3	140	0	409	1070.65	1571.97	-3.60465	18.5928	-25.8356	44.4284	1.35063	0.126817	1444.05	6	2	2	272.904	292.462	Nearctic
3286	-1.29774e+07	6.41634e+06	3	140	0	409	952.342	1455.99	-3.01865	18.7801	-25.9453	44.7254	0.592709	0.126815	1572.81	6	4	4	305.116	270.943	Nearctic
3287	-1.28809e+07	6.41634e+06	3	138	0	409	1271.82	1567.74	-4.05126	17.6799	-26.4437	44.1236	0.00532132	0.00407092	1552.57	5.99979	3	3	347.886	302.948	Nearctic
3288	-1.27844e+07	6.41634e+06	3	136	0	409	1153.98	1367.47	-4.59893	18.1236	-28.7902	46.9138	0.0645348	0.00407092	1948.86	2.13e-05	2	2	409.357	332.732	Nearctic
3289	-1.26879e+07	6.41634e+06	3	131	0	409	1228.16	1338.24	-5.41864	17.5178	-29.5825	47.1003	0.00407092	0.00407092	1855.01	0.594934	1	2	482.431	410.37	Nearctic
3290	-1.25915e+07	6.41634e+06	3	132	0	409	1251.1	1333.55	-5.6326	17.2345	-29.1447	46.3792	0.00407092	0.00407092	1736.41	0.595109	3	4	491.985	496.033	Nearctic
3291	-1.2495e+07	6.41634e+06	3	133	0	409	1012.06	1418.49	-4.79893	18.6525	-29.4709	48.1234	0.00407165	0.00407092	1429.24	5.40489	1	1	519.594	520.047	Nearctic
3292	-1.23985e+07	6.41634e+06	3	130	0	409	1236.76	1550.1	-5.50359	17.6921	-29.8886	47.5807	0.0480595	0.00407091	1561.36	0.594912	1	1	562.607	532.294	Nearctic
3293	-1.2302e+07	6.41634e+06	2	132	0	409	1321.3	1808.45	-6.01289	17.3764	-30.3062	47.6826	0.00315196	0.00353524	2198.57	0	1	1	617.814	528.304	Nearctic
3294	-1.22055e+07	6.41634e+06	3	131	0	409	1108.82	1445.52	-5.32795	18.5371	-30.4581	48.9952	0.00174936	0.00221777	2619.34	0	1	4	682.261	497.372	Nearctic
3295	-1.2109e+07	6.41634e+06	3	128	0	409	1023.44	1350.09	-5.08029	19.1744	-29.5658	48.7403	0.001742	0.00221777	2657.04	0	1	1	753.582	474.86	Nearctic
3296	-1.20125e+07	6.41634e+06	3	131	0	409	1065.99	1663.52	-5.38492	19.2127	-29.1309	48.3436	0.0013706	0.00221774	2178.16	0.000205435	3	4	830.006	459.627	Nearctic
3297	-1.19161e+07	6.41634e+06	2	134	0	76	403.516	1299.06	-3.13728	22.0634	-28.2726	50.336	0.0542475	0.000216904	1353.54	5.40488	3	3	910.25	425.871	Nearctic
3298	-1.18196e+07	6.41634e+06	2	132	0	76	391.283	547.464	-3.40466	22.4319	-29.3386	51.7705	0.000219038	0.000216904	1377.76	0.594934	1	1	950.28	403.731	Nearctic
3299	-1.17231e+07	6.41634e+06	2	135	0	46	348.183	379.623	-3.69068	22.5275	-30.315	52.8425	0.137412	0.000216904	1043.19	0.594911	1	1	993.387	385.208	Nearctic
3300	-1.16266e+07	6.41634e+06	2	133	0	46	360.903	610.18	-3.69068	22.4459	-30.7024	53.1483	0.00495853	0.000216904	1238.45	0	1	2	1043.66	366.021	Nearctic
3301	-1.15301e+07	6.41634e+06	2	135	0	46	303.19	652.551	-3.60466	22.52	-30.6921	53.2121	0.000216904	0.000216904	1348.89	0	1	3	1100.11	343.115	Nearctic
3302	-1.14336e+07	6.41634e+06	2	138	0	46	251.251	598.044	-3.65233	22.5698	-30.6709	53.2407	0.000218054	0.000216904	1262.49	0	3	3	1161.85	322.638	Nearctic
3303	-1.13371e+07	6.41634e+06	2	140	0	76	220.437	399.114	-3.75699	22.2954	-30.814	53.1093	0.0766162	0.000216904	1053.5	0.000239514	3	5	1228.07	313.452	Nearctic
3304	-1.12407e+07	6.41634e+06	2	141	0	76	216.043	244.279	-3.91864	21.807	-30.925	52.732	0.0951295	0.000216904	1001.06	5.99998	5	6	1298.09	324.115	Nearctic
3305	-1.11442e+07	6.41634e+06	2	142	0	76	177.929	135.032	-3.91864	20.6686	-30.5958	51.2644	0.438342	0.000216904	950.544	5.40509	1	1	1371.33	328.115	Nearctic
3306	-1.10477e+07	6.41634e+06	2	143	0	76	210.821	104.344	-3.91864	20.6997	-30.4978	51.1975	0.000218251	0.000216904	1036.01	5.99976	1	1	1447.29	318.022	Nearctic
3307	-1.09512e+07	6.41634e+06	2	142	0	76	191.276	112.939	-3.97097	20.9393	-30.5555	51.4948	0.0928718	0.000216904	1217.23	0	2	2	1525.58	312.115	Nearctic
3308	-1.08547e+07	6.41634e+06	2	137	0	76	214.943	132.678	-4.18029	21.1628	-31.0462	52.209	0.00134947	0.000216904	1419.24	0	1	1	1605.85	318.394	Nearctic
3309	-1.07582e+07	6.41634e+06	2	134	0	76	261.398	215.178	-4.58495	20.8634	-31.7296	52.593	0.000216904	0.000216904	1736.64	0	2	3	1687.82	323.964	Nearctic
3310	-1.06617e+07	6.41634e+06	1	125	0	46	323.699	139.593	-5.18495	20.2119	-32.3997	52.6116	0.000216904	0.000216904	1547.38	0	2	2	1771.25	327.011	Nearctic
3311	-1.05652e+07	6.41634e+06	1	118	0	46	366.582	299.906	-5.63262	19.651	-32.988	52.6389	0.000216904	0.000216904	1991.97	0	1	2	1855.95	326.824	Nearctic
3312	-1.04688e+07	6.41634e+06	1	111	0	46	450.86	266.465	-6.18029	19.1383	-33.5753	52.7136	0.000216904	0.000216904	2628.66	0	1	1	1941.75	334.394	Nearctic
3313	-1.03723e+07	6.41634e+06	1	104	0	46	434.323	202.606	-6.6233	18.9524	-34.0709	53.0233	0.000216904	0.000216904	2816.24	0	1	1	2028.51	338.115	Nearctic
3314	-1.02758e+07	6.41634e+06	1	97	0	46	428.172	230.979	-7.07563	18.776	-34.506	53.2819	0.000216904	0.000216904	3084.46	0	3	3	2116.11	343.592	Nearctic
3315	-1.01793e+07	6.41634e+06	1	96	0	46	416.032	268.698	-7.47563	18.6205	-34.6494	53.2699	0.00021192	0.000216901	3004.01	0	1	2	2204.45	348.882	Nearctic
3316	-1.00828e+07	6.41634e+06	1	88	0	46	376.441	158.628	-7.72796	18.4407	-34.5495	52.9902	0	0	2563.41	0	2	3	2293.45	346.975	Nearctic
3317	-9.98633e+06	6.41634e+06	1	84	0	46	352.161	204.484	-8.12796	18.1609	-34.6447	52.8055	0	0	2613.26	0	2	2	2383.04	340.405	Nearctic
3318	-9.88984e+06	6.41634e+06	1	81	0	46	344.674	156.374	-8.63262	17.9736	-35.0497	53.0233	0	0	2801.43	0	3	3	2473.14	327.975	Nearctic
3319	-9.79336e+06	6.41634e+06	1	79	0	90	329.545	261.307	-9.17563	17.7367	-35.6503	53.387	0	0	3176.7	0	2	2	2563.7	312.928	Nearctic
3320	-9.69687e+06	6.41634e+06	1	74	0	90	315.964	169.28	-9.58029	17.5564	-36.0305	53.5869	0	0	3495.37	0	2	2	2654.69	309.068	Nearctic
3321	-9.60038e+06	6.41634e+06	1	68	0	90	302.093	172.363	-9.78029	17.3251	-36.1013	53.4265	0	0	3300.29	0	3	3	2746.05	321.638	Nearctic
3322	-9.5039e+06	6.41634e+06	1	64	0	90	275.161	243.154	-9.92795	17.1251	-36.1045	53.2297	0	0	3320.15	0	1	1	2837.75	334.115	Nearctic
3323	-9.40741e+06	6.41634e+06	1	62	0	90	191.15	264.774	-9.88029	17.1028	-36.0187	53.1215	0	0	3043.5	0	2	2	2804.75	337.731	Nearctic
3324	-9.31092e+06	6.41634e+06	1	62	0	90	152.476	214.165	-9.92796	16.8143	-35.9485	52.7627	0	0	2764.18	0	3	3	2732.45	341.685	Nearctic
3325	-9.21444e+06	6.41634e+06	1	63	0	90	78.9064	183.068	-9.92796	16.5237	-35.7664	52.2901	2.61e-06	0	2422.3	0.000248231	1	1	2661.69	340.778	Nearctic
3326	-9.11795e+06	6.41634e+06	1	58	0	90	19.3726	104.491	-9.9233	16.2677	-35.5356	51.8033	0.2154	0	2138.77	5.40509	1	4	2592.59	334.348	Nearctic
3343	-7.47769e+06	6.41634e+06	1	34	0	140	32.746	341.849	-7.91398	11.5766	-28.8996	40.4762	0.00054224	0	2552.79	5.40507	1	2	1660.01	333.674	Nearctic
3344	-7.3812e+06	6.41634e+06	1	33	0	140	150.305	344.029	-8.21864	11.1915	-29.1355	40.327	0	0	3005.61	5.40479	1	2	1605.85	368.907	Nearctic
3345	-7.28471e+06	6.41634e+06	1	32	0	140	239.215	361.864	-8.47563	10.9836	-29.3035	40.2871	0	0	3312.99	0	1	2	1555.79	398.14	Nearctic
3346	-7.18823e+06	6.41634e+06	1	30	0	140	287.574	432.337	-8.6233	10.8558	-29.411	40.2668	0	0	3743.89	0.000309956	3	4	1510.25	415.384	Nearctic
3347	-7.09174e+06	6.41634e+06	1	29	0	140	390.81	489.029	-8.83261	10.571	-29.574	40.1449	5.01e-08	0	4076.72	6	1	2	1469.64	435.419	Nearctic
3348	-6.99525e+06	6.41634e+06	1	29	0	140	328.025	598.53	-8.46631	10.7783	-29.0783	39.8567	0.00537345	0	4349.75	5.99972	2	3	1434.37	419.29	Nearctic
3349	-6.89877e+06	6.41634e+06	1	28	0	140	272.555	582.394	-8.00466	11.0128	-28.3145	39.3272	0.0995007	0	3954.75	0.594934	1	2	1404.86	400.394	Nearctic
3350	-6.80228e+06	6.41634e+06	1	28	0	140	184.462	384.752	-7.25233	10.9538	-27.2761	38.23	1.23e-05	4.09e-07	3815.48	0.595219	1	1	1381.47	375.684	Nearctic
3351	-6.7058e+06	6.41634e+06	1	28	0	140	21.9754	227.158	-6.3	11.1059	-25.8229	36.9288	1.32529	0.0456372	3395.73	6	2	3	1364.52	331.115	Nearctic
3356	-6.22336e+06	6.41634e+06	1	42	0	140	115.756	623.535	-6.16631	9.12774	-22.6138	31.7415	0.00110469	0.000423943	2779.75	6	1	1	1078.75	363.695	Nearctic
3414	-627161	6.41634e+06	1	37	3	75	111	426.999	6.2	12.7405	0.748648	11.9919	10.3532	5.06155	796.595	55.0537	1	1	491.985	1417	Palearctic
3419	-144729	6.41634e+06	1	57	3	34	50.9999	359	6.8	13.8863	0.803314	13.083	16.924	6.11459	470	34	1	1	96.4863	1189	Palearctic
3420	-48243.1	6.41634e+06	1	57	3	41	40.0001	269.001	6.5	13.6951	0.351593	13.3435	14.3085	4.8804	485.5	34	1	1	96.4863	1215	Palearctic
3430	916620	6.41634e+06	1	156	0	17	838.921	1581.65	0.26271	16.8649	-13.3951	30.26	5.29465	4.70622	217.975	17.9015	1	3	385.945	729.199	Palearctic
3431	1.01311e+06	6.41634e+06	3	174	1	34	635.02	1278.1	1.42544	18.0462	-12.3573	30.4035	22.375	15.2415	140.544	26.9091	2	4	482.431	684.743	Palearctic
3432	1.10959e+06	6.41634e+06	3	171	1	1115	473.424	1035.77	2.28243	18.5203	-11.7995	30.3198	14.4678	9.3467	163.544	24.8095	1	1	578.918	655.879	Palearctic
3433	1.20608e+06	6.41634e+06	2	149	0	265	489.616	720.154	2.24875	18.3543	-11.7346	30.089	4.19196	2.77486	202.303	16.7025	1	3	675.404	670.788	Palearctic
3434	1.30256e+06	6.41634e+06	2	127	0	265	438.24	724.469	2.71505	18.9191	-11.4327	30.3518	2.64123	2.15941	184.543	16.7029	2	2	771.89	684.964	Palearctic
3435	1.39905e+06	6.41634e+06	2	137	0	265	379.681	498.382	3.11505	19.8093	-11.2998	31.1092	6.27342	5.22386	214.1	22.1075	3	4	824.379	683.638	Palearctic
3436	1.49554e+06	6.41634e+06	2	136	0	265	253.249	437.954	3.7767	20.6931	-11.2017	31.8947	14.046	11.556	175.974	20.6039	3	3	862.999	650.534	Palearctic
3437	1.59202e+06	6.41634e+06	2	148	0	265	135.306	452.118	4.12437	20.7784	-10.7723	31.5507	18.8705	19.0707	101.189	27.7031	1	3	910.25	635.42	Palearctic
3438	1.68851e+06	6.41634e+06	4	148	1	1115	33.0121	173.939	4.5767	20.8681	-9.91941	30.7876	24.1004	15.7441	59.3789	34.8924	1	1	964.863	619.351	Palearctic
3439	1.785e+06	6.41634e+06	3	137	0	1115	25.0001	68.0013	5.49999	20.9348	-7.46506	28.3999	16.5857	15.1742	147.809	35.3877	1	1	1025.66	553.001	Palearctic
3440	1.88148e+06	6.41634e+06	3	147	0	1115	21.0001	89.9997	4.50001	19.5723	-8.07287	27.6451	23.2873	11.7209	341.5	28.9999	1	1	1091.62	534	Palearctic
3441	1.97797e+06	6.41634e+06	3	152	0	1115	16.0001	112	4.6	19.7513	-8.16662	27.9179	9.0892	8.309	240	28.0004	1	1	1161.85	549	Palearctic
3442	2.07445e+06	6.41634e+06	3	172	1	17	25.8959	84.3731	4.48602	21.0016	-9.81783	30.8194	38.4152	17.2824	84.3799	33.4046	1	2	1235.63	618.01	Palearctic
3443	2.17094e+06	6.41634e+06	3	171	1	17	67.175	157.931	4.22438	21.1484	-10.5415	31.6899	45.2438	16.8711	92.702	27.8015	2	4	1312.36	633.824	Palearctic
3444	2.26743e+06	6.41634e+06	2	164	0	17	102.175	179.928	3.97671	21.1254	-11.1384	32.2638	42.9147	15.5114	94.5819	25.5039	3	7	1391.54	603.674	Palearctic
3445	2.36391e+06	6.41634e+06	2	163	0	17	110.175	165.742	3.92903	21.1414	-11.1649	32.3062	107.549	25.89	89.8096	21.0004	3	4	1472.8	621.964	Palearctic
3446	2.4604e+06	6.41634e+06	2	162	0	51	90.6418	164.778	4.03369	21.1255	-11.0893	32.2149	97.1555	20.1407	75.0886	25.5043	4	7	1555.79	644.046	Palearctic
3447	2.55689e+06	6.41634e+06	1	164	0	17	75.5378	144.989	4.03369	21.4132	-11.2593	32.6725	26.9565	11.0094	83.4301	26.9088	1	2	1640.27	630.036	Palearctic
3448	2.65337e+06	6.41634e+06	1	164	0	17	75.9784	112.151	4.03835	21.6058	-11.2128	32.8186	20.4767	6.90648	104.088	21.0005	2	3	1726	631.756	Palearctic
3449	2.74986e+06	6.41634e+06	1	190	0	17	61.7815	135.921	3.98136	21.7696	-11.2361	33.0057	28.7702	9.62564	73.8603	26.9093	4	7	1812.81	663.44	Palearctic
3450	2.84634e+06	6.41634e+06	1	188	0	17	54.2223	171.87	3.72904	21.6448	-11.7849	33.4297	49.3461	10.7332	138.468	27.3059	2	4	1900.56	660.488	Palearctic
3528	1.03723e+07	6.41634e+06	1	160	0	6	330.768	185.64	-7.51864	23.3525	-37.2863	60.6388	0.063968	0.063968	1350.94	6	1	3	3154.67	349.721	Palearctic
3529	1.04688e+07	6.41634e+06	1	162	0	6	346.777	223.203	-7.56631	23.1568	-37.187	60.3438	0.063968	0.063968	1221.34	5.99939	1	2	3066.38	349.674	Palearctic
3530	1.05652e+07	6.41634e+06	1	164	0	6	351.021	190.313	-7.46631	23.0895	-37.0014	60.0908	0.0966031	0.063968	1661.9	0	1	1	2978.6	356.534	Palearctic
3531	1.06617e+07	6.41634e+06	1	163	0	6	396.16	224.103	-7.71863	22.8436	-37.0548	59.8984	0.335224	0.378696	2372.67	0	1	1	2891.37	370.871	Palearctic
3532	1.07582e+07	6.41634e+06	1	163	0	6	399.29	297.973	-7.67563	22.8004	-37.1132	59.9136	0.359906	0.3787	2560.6	9.23e-05	1	1	2804.75	385.254	Palearctic
3533	1.08547e+07	6.41634e+06	1	164	0	6	398.183	348.017	-7.7663	22.8917	-37.3437	60.2354	0.362292	0.3787	2133.16	0.901368	1	1	2718.79	396.451	Palearctic
3534	1.09512e+07	6.41634e+06	1	165	0	6	375.581	314.213	-7.92329	23.1007	-37.7846	60.8853	0.437089	0.3787	1341.16	6.00074	1	1	2633.56	395.731	Palearctic
3535	1.10477e+07	6.41634e+06	1	165	0	6	361.198	407.904	-8.07096	23.2853	-38.3238	61.6092	0.459314	0.508197	1077.42	13.2068	2	3	2549.14	383.871	Palearctic
3536	1.11442e+07	6.41634e+06	1	165	0	6	365.323	515.564	-8.26164	23.383	-38.728	62.111	0.40887	0.508199	1162.34	13.8017	1	2	2465.6	366.348	Palearctic
3537	1.12407e+07	6.41634e+06	1	165	0	6	318.733	541.344	-8.01399	23.7498	-38.6327	62.3825	0.440236	0.508199	1192.73	13.8005	1	1	2383.04	339.628	Palearctic
3538	1.13371e+07	6.41634e+06	1	163	0	6	288.94	324.168	-7.757	24.1024	-38.3096	62.412	0.306658	0.248629	1572.81	2.09056	1	1	2301.56	321.628	Palearctic
3539	1.14336e+07	6.41634e+06	1	160	0	6	307.229	291.137	-7.75699	24.1171	-38.1911	62.3082	0.229213	0.248625	1711.96	0.595498	1	1	2221.28	315.104	Palearctic
3540	1.15301e+07	6.41634e+06	1	160	0	6	323.426	333.175	-7.65699	24.2329	-37.893	62.1259	0.176995	0.147461	1447.55	6	1	1	2135.81	316.104	Palearctic
3541	1.16266e+07	6.41634e+06	1	157	0	6	277.872	341.602	-7.31865	24.5477	-37.4408	61.9885	0.17515	0.147459	1072.9	6	1	1	2044.51	315.197	Palearctic
3542	1.17231e+07	6.41634e+06	1	156	0	6	358.008	371.236	-7.91862	23.9533	-38.019	61.9723	0.186395	0.147459	958.799	6	1	1	1953.7	330.627	Palearctic
3543	1.18196e+07	6.41634e+06	1	156	0	6	399.519	378.466	-8.41396	23.494	-38.4975	61.9915	0.1794	0.147459	790.064	6	1	1	1863.46	341.777	Palearctic
3544	1.19161e+07	6.41634e+06	1	155	0	6	389.789	375.549	-8.71863	23.2418	-38.8669	62.1087	0.153371	0.147459	703.153	6	1	1	1773.88	347.591	Palearctic
3545	1.20125e+07	6.41634e+06	1	156	0	6	374.66	389.132	-9.07096	23.0326	-39.5164	62.549	0.238605	0.16208	623.254	6	1	1	1685.06	341.835	Palearctic
3546	1.2109e+07	6.41634e+06	1	156	0	6	382.376	455.676	-9.56163	22.8871	-40.3975	63.2847	0.517478	0.242533	645.114	6	1	1	1597.13	339.893	Palearctic
3547	1.22055e+07	6.41634e+06	1	157	0	6	366.969	463.817	-9.70465	23.1242	-40.9493	64.0734	0.464803	0.162082	662.863	6	1	1	1510.25	338.276	Palearctic
3548	1.2302e+07	6.41634e+06	1	157	0	6	371.283	397.321	-9.90465	23.4762	-41.8535	65.3296	0.594647	0.711546	479.839	6.00013	1	1	1424.6	333.986	Palearctic
3549	1.23985e+07	6.41634e+06	1	154	0	6	326.217	321.479	-9.95233	24.0104	-42.8658	66.8763	2.03525	0.711555	337.472	7.19844	3	3	1340.43	319.603	Palearctic
3550	1.2495e+07	6.41634e+06	1	150	0	6	279.937	305.42	-10	24.5592	-43.86	68.4191	5.74053	0.795319	456.216	8.3884	1	1	1258.03	303.079	Palearctic
3551	1.25915e+07	6.41634e+06	1	149	0	6	266.671	314.093	-10.1047	24.8734	-44.7898	69.6632	1.39275	1.2832	474.686	10.3966	1	1	1177.76	301.405	Palearctic
3552	1.26879e+07	6.41634e+06	1	148	0	6	268.882	271.604	-10.114	25.0728	-45.4789	70.5517	0.838648	0.892579	333.763	9.9997	1	1	1100.11	307.208	Palearctic
3553	1.27844e+07	6.41634e+06	1	148	0	6	281.752	328.159	-10.114	25.2003	-45.9471	71.1474	0.652468	0.892573	555.428	7.19827	1	1	1025.66	314.254	Palearctic
3554	1.28809e+07	6.41634e+06	1	150	0	6	272.104	323.71	-9.76632	25.4057	-46.0188	71.4244	0.530456	0.727174	588.013	6.79317	1	1	955.165	317.057	Palearctic
3555	1.29774e+07	6.41634e+06	1	151	0	6	244.607	274.898	-9.37564	25.3034	-45.4478	70.7513	0.361644	0.395741	747.34	6.09914	1	1	889.559	317.29	Palearctic
3556	1.30739e+07	6.41634e+06	1	154	0	6	251.476	773.721	-9.32796	23.9365	-43.9879	67.9244	0.208347	0.163692	810.557	5.99994	1	1	830.006	326.15	Palearctic
3557	1.31704e+07	6.41634e+06	1	155	0	6	513.332	1185.19	-10.7326	21.026	-43.6	64.6259	0.156128	0.163688	999.007	5.40507	1	1	777.897	367.429	Palearctic
3558	1.32669e+07	6.41634e+06	1	152	0	6	876.102	1249.05	-12.7035	18.0574	-43.6741	61.7315	0.159934	0.163688	1063.04	5.40507	1	1	734.818	431.94	Palearctic
3559	1.33633e+07	6.41634e+06	1	149	0	6	1012.26	1591.74	-13.4942	16.3262	-43.191	59.5172	0.134728	0.131408	1497.4	5.40507	1	2	702.431	472.242	Palearctic
3560	1.34598e+07	6.41634e+06	1	145	0	6	1059.21	1436.97	-13.7699	15.4546	-42.4453	57.8999	0.113411	0.101511	1630.41	5.40447	2	2	682.261	489.906	Palearctic
3561	1.35563e+07	6.41634e+06	1	138	0	6	966.866	1413.8	-13.2316	15.428	-41.3022	56.7302	0.10151	0.10151	3220.75	0	1	2	675.404	474.488	Palearctic
3562	1.36528e+07	6.41634e+06	1	134	0	6	1085.27	1650.9	-13.9025	14.4798	-41.4269	55.9068	0.10151	0.10151	3791.91	0.000663802	2	2	675.404	475.29	Palearctic
3563	1.37493e+07	6.41634e+06	1	128	0	6	929.173	1847	-12.9352	15.0198	-39.8175	54.8373	0.106995	0.10151	1760.2	5.99993	2	3	682.261	435.245	Palearctic
3564	1.38458e+07	6.41634e+06	1	126	0	6	967.915	1738.9	-12.9641	14.5921	-39.1656	53.7577	0.105353	0.10151	2902.16	5.40453	2	3	702.431	419.302	Palearctic
3565	1.39423e+07	6.41634e+06	1	125	0	6	1068.3	1637.17	-13.3735	13.8753	-38.6425	52.5178	0.108685	0.10151	2733.25	0.594879	1	3	734.818	421.29	Palearctic
3566	1.40388e+07	6.41634e+06	1	120	0	6	834.903	1395.35	-11.7165	14.5848	-36.2529	50.8377	0.113933	0.10151	2072.38	0.0992111	2	3	777.897	393.721	Palearctic
3567	1.41352e+07	6.41634e+06	1	119	0	6	851.518	1229.93	-11.2932	14.1027	-35.1049	49.2076	0.222651	0.298049	1947.58	0.595001	1	2	830.006	398.197	Palearctic
3568	1.42317e+07	6.41634e+06	1	119	0	6	758.193	1401.87	-10.3792	14.2193	-33.3367	47.5559	0.300097	0.298053	1830.14	1.18987	2	3	889.559	391.726	Palearctic
3569	1.43282e+07	6.41634e+06	1	120	0	6	750.824	1494.13	-9.96524	13.943	-32.1452	46.0882	0.325124	0.298053	1455.27	1.19042	3	3	955.165	397.545	Palearctic
3570	1.44247e+07	6.41634e+06	1	122	0	6	793.812	1667.19	-9.93262	13.5125	-31.5343	45.0468	0.363865	0.298053	508.156	6.09916	1	1	1025.66	407.509	Palearctic
3571	1.45212e+07	6.41634e+06	1	122	0	6	846.209	1615.95	-10.1419	13.2764	-31.586	44.8624	0.651782	0.733705	826.197	6.09926	1	2	1043.66	402.126	Palearctic
3572	1.46177e+07	6.41634e+06	1	118	0	6	862.777	1497.89	-10.5849	13.7711	-32.4977	46.2688	0.861314	1.01766	837.619	6.99939	2	2	964.863	365.93	Palearctic
3573	1.47142e+07	6.41634e+06	1	114	0	6	841.89	1347.43	-10.771	14.3897	-33.6816	48.0714	0.670052	0.586325	2152.9	1.59482	2	3	889.559	383.648	Palearctic
3574	1.48106e+07	6.41634e+06	1	112	0	6	765.214	1349.61	-10.4419	14.9262	-33.8549	48.7811	0.286683	0.185345	3410.32	0.594866	2	2	818.713	420.124	Palearctic
3575	1.49071e+07	6.41634e+06	1	113	0	6	689.895	1523.08	-10.2082	15.0692	-33.6294	48.6986	0.185262	0.185337	1938.66	0	2	2	753.582	431.742	Palearctic
3576	1.50036e+07	6.41634e+06	1	111	0	6	656.298	1552.72	-10.0792	15.1287	-33.4128	48.5416	0.185558	0.185337	1939.73	0.000686737	3	3	695.772	417.674	Palearctic
3577	1.51001e+07	6.41634e+06	1	106	0	6	313.518	1055.64	-8.31762	16.6965	-31.8482	48.5447	0.183969	0.185334	1640.03	5.99931	1	1	647.25	380.664	Palearctic
3578	1.51966e+07	6.41634e+06	1	98	0	6	335.999	1333.99	-8.89998	16.6189	-32.8425	49.4614	0.0731415	0.0550459	1320.38	0	1	1	610.233	392	Palearctic
3580	1.53896e+07	6.41634e+06	1	95	0	6	114.813	605.126	-6.86169	16.9409	-28.9543	45.8952	0.0550433	0.0550433	1447.02	5.40507	1	1	578.918	431.509	Palearctic
3581	1.5486e+07	6.41634e+06	1	99	0	6	269.109	1122.96	-7.15698	15.8247	-28.6653	44.49	0.0550433	0.0550433	1925.37	5.40444	2	2	586.903	462.357	Palearctic
3582	1.55825e+07	6.41634e+06	1	127	0	6	349.796	1161.64	-7.16523	15.2858	-27.5933	42.8792	0.096049	0.11589	2039.62	0.000627498	1	1	610.233	481.949	Palearctic
3583	1.5679e+07	6.41634e+06	1	127	0	6	210.249	1075.31	-6.34196	15.8571	-26.4191	42.2762	0.109672	0.105129	1909.79	5.40451	1	1	647.25	447.625	Palearctic
3584	1.57755e+07	6.41634e+06	1	124	0	6	103.832	862.263	-5.43731	16.199	-24.1561	40.3551	0.0910678	0.105129	2012.36	0.594934	4	6	695.772	441.115	Palearctic
3585	1.5872e+07	6.41634e+06	1	104	0	6	134.579	923.804	-5.38029	15.8416	-23.3045	39.146	0.0676724	0.0798147	2328.25	0.594865	1	1	753.582	440.115	Palearctic
3586	1.59685e+07	6.41634e+06	1	93	0	6	228.043	1091.49	-5.4896	15.2221	-22.7117	37.9339	0.082243	0.0798142	2828.77	0	3	4	818.713	451.243	Palearctic
3587	1.6065e+07	6.41634e+06	1	90	0	6	169.389	1099.39	-5.0036	15.2462	-21.6284	36.8746	0.0932702	0.0798142	2134.86	0	3	4	889.559	450.047	Palearctic
3588	1.61614e+07	6.41634e+06	1	90	0	6	301.869	1150.07	-5.59424	14.5159	-21.9206	36.4364	0.10042	0.0798529	2143.63	0	1	1	964.863	476.766	Palearctic
3589	1.62579e+07	6.41634e+06	1	85	0	6	335.636	1072.02	-5.60824	14.1319	-21.5559	35.6878	0.110847	0.123486	2293.75	0	1	1	1043.66	488.802	Palearctic
3590	1.63544e+07	6.41634e+06	1	84	0	6	398.19	1397.01	-5.64085	13.3768	-21.4625	34.8393	0.120144	0.123487	2766.13	0.000709671	1	2	1125.21	508.361	Palearctic
3591	1.64509e+07	6.41634e+06	1	80	0	6	411.626	1497.88	-5.5129	13.1373	-21.5839	34.7212	0.123487	0.123487	2909.37	5.99929	6	7	1208.97	515	Palearctic
3592	1.65474e+07	6.41634e+06	1	77	0	6	548.646	1813	-6.45587	12.6329	-22.6784	35.3113	0.123487	0.123487	3477.32	0.000642255	1	2	1294.5	527.372	Palearctic
3593	1.66439e+07	6.41634e+06	1	74	0	6	360.934	1187.81	-5.57566	13.7267	-21.8755	35.6022	0.123487	0.123487	3137.74	5.40507	1	1	1381.47	487.873	Palearctic
3594	1.67404e+07	6.41634e+06	1	71	0	6	169.008	978.008	-5.20002	14.8034	-22.2456	37.049	0.123487	0.123487	3007.52	5.40442	1	1	1469.64	431.002	Palearctic
3616	-1.5872e+07	6.31985e+06	1	76	0	81	5	9.3212	-0.306787	14.6669	-14.0237	28.6905	0.157201	0.157201	2772	5.99984	1	1	1254.32	704.375	Nearctic
3617	-1.57755e+07	6.31985e+06	1	77	0	81	5.02717	6.32596	-0.306791	15.1051	-14.3776	29.4826	0.157201	0.157201	2704.99	0.000164158	1	1	1157.84	688.886	Nearctic
3618	-1.5679e+07	6.31985e+06	1	83	0	81	6.00129	14.5852	-0.506789	15.9136	-15.2564	31.1699	0.157201	0.157201	2339.43	5.99986	1	1	1061.35	636.236	Nearctic
3619	-1.55825e+07	6.31985e+06	1	94	0	81	71.2299	780.616	-0.608157	15.7956	-15.2705	31.0661	0.156197	0.157201	2599.59	1.05999	3	3	964.863	694.945	Nearctic
3620	-1.5486e+07	6.31985e+06	1	90	0	81	259.362	1280.31	-1.2095	15.4812	-15.8799	31.361	0.116492	0.147194	3254.1	1.05999	2	7	868.376	642.33	Nearctic
3621	-1.53896e+07	6.31985e+06	1	105	0	81	254.11	1300.83	-0.932562	15.6748	-15.8136	31.4884	0.0537356	0.0513517	3343.14	1.05999	1	1	771.89	610.199	Nearctic
3622	-1.52931e+07	6.31985e+06	1	116	0	81	89.9726	866.666	-0.0285047	16.8086	-15.0735	31.8821	0.185844	0.0513517	2785.36	1.05999	3	6	675.404	583.538	Nearctic
3623	-1.51966e+07	6.31985e+06	1	110	0	81	75.9142	670.951	0.076925	17.3239	-15.4012	32.7252	0.0572889	0.0513517	2795.35	1.06011	3	6	578.918	544.014	Nearctic
3624	-1.51001e+07	6.31985e+06	1	113	0	81	85.0515	703.191	0.179645	17.4256	-15.3295	32.7551	0.0590038	0.0493477	2346.67	4.94001	2	3	482.431	554.137	Nearctic
3625	-1.50036e+07	6.31985e+06	1	110	0	81	176.968	1010.91	0.575577	16.872	-13.9916	30.8636	0.0305606	0.0301551	1864.1	4.94001	1	1	385.945	638.256	Nearctic
3626	-1.49071e+07	6.31985e+06	1	120	0	81	166.931	1333.92	1.1647	17.0848	-13.5751	30.6598	0.0263029	0.0287136	1442.32	4.94004	4	6	289.459	775.674	Nearctic
3627	-1.48106e+07	6.31985e+06	1	116	0	81	367.487	2138.19	0.849787	16.7799	-13.0351	29.815	0.0188718	0.0149078	1286.67	6	1	1	192.973	772.978	Nearctic
3628	-1.47142e+07	6.31985e+06	1	109	0	81	252.209	1037.83	1.57557	16.9546	-11.7002	28.6548	0.0290053	0.028962	802.838	6.00022	1	1	96.4863	799.899	Nearctic
3629	-1.46177e+07	6.31985e+06	1	119	2	81	300.6	1324.53	1.89183	15.3288	-9.48536	24.8141	3.58622	1.34963	615.528	13.4098	2	5	0	746.246	Nearctic
3630	-1.45212e+07	6.31985e+06	1	124	2	81	691.067	1873.38	0.614966	14.1198	-10.208	24.3278	0.84789	0.346012	711.101	6.00012	4	5	96.4863	867.286	Nearctic
3631	-1.44247e+07	6.31985e+06	1	117	2	81	362.83	1577.08	2.56879	15.2309	-8.35479	23.5857	0.55479	0.346017	591.005	9.99991	1	1	96.4863	1172.07	Nearctic
3632	-1.43282e+07	6.31985e+06	1	113	2	81	224.072	957.182	3.37014	15.4266	-6.48468	21.9113	0.493286	0.589407	855.997	7	1	1	0	1480.59	Nearctic
3633	-1.42317e+07	6.31985e+06	1	105	0	81	184.988	733.373	3.68646	14.7357	-5.41837	20.1541	0.589407	0.589407	714.004	6.99997	1	1	96.4863	1452.8	Nearctic
3636	-1.39423e+07	6.31985e+06	1	110	0	81	117.999	393.678	4.65927	15.7932	-5.22927	21.0224	0.132034	0.132034	1053.01	6	1	1	305.116	2332.96	Nearctic
3637	-1.38458e+07	6.31985e+06	1	104	0	81	34.7692	64.697	4.57726	15.9862	-5.89455	21.8807	0.132034	0.132034	1443.01	6	1	1	289.459	2308.03	Nearctic
3638	-1.37493e+07	6.31985e+06	1	103	0	81	1145.98	3129.96	-2.29991	13.0406	-15.5519	28.5925	0.132034	0.132034	1720.01	6	1	1	192.973	1448.02	Nearctic
3639	-1.36528e+07	6.31985e+06	1	109	0	409	53.7817	373.853	3.28188	15.2542	-9.23666	24.4909	0.132034	0.132034	2003.01	5.9998	1	1	96.4863	2530.99	Nearctic
3640	-1.35563e+07	6.31985e+06	1	115	0	409	267.943	821.262	2.07377	15.0538	-10.7679	25.8217	0.120473	0.120473	2415	0.000201836	1	1	0	2565.71	Nearctic
3641	-1.34598e+07	6.31985e+06	3	130	0	409	126.293	2523.12	2.6615	15.3176	-11.456	26.7736	0.11856	0.120473	2266.01	6.00004	1	3	0	2543.9	Nearctic
3642	-1.33633e+07	6.31985e+06	4	128	0	409	645.537	2566.28	0.326662	15.4178	-14.3322	29.75	0.0814976	0.120471	2600.82	7.05979	1	1	96.4863	1681.48	Nearctic
3643	-1.32669e+07	6.31985e+06	4	140	0	409	1164.8	3498.42	-1.91901	14.9313	-17.1776	32.1089	0.0270385	0.0183293	2016.9	1.05999	2	5	96.4863	1150.55	Nearctic
3644	-1.31704e+07	6.31985e+06	4	151	0	409	1195.75	2463.18	-2.02307	15.6787	-17.0794	32.7581	0.10179	0.0183374	1741.53	1.05999	1	1	136.452	918.073	Nearctic
3645	-1.30739e+07	6.31985e+06	4	154	0	409	1146.39	2420.26	-1.72445	16.0915	-17.1662	33.2577	0.455164	0.483338	1825	1.06	1	2	192.973	690.001	Nearctic
3646	-1.29774e+07	6.31985e+06	4	155	0	409	1271.65	2193.32	-2.59999	15.9451	-20.4929	36.4381	0.713433	0.318209	1615.43	1.23683	2	7	215.75	473.081	Nearctic
3647	-1.28809e+07	6.31985e+06	4	147	0	409	1033.59	1932.36	-1.61765	17.361	-20.7982	38.1592	0.0743446	0.0076664	1462.85	5.99996	4	7	272.904	419.338	Nearctic
3648	-1.27844e+07	6.31985e+06	4	140	0	409	1027.93	1606.55	-1.92174	17.6934	-22.2499	39.9433	0.00738334	0.0076664	1397.21	4.94001	5	5	347.886	459.494	Nearctic
3649	-1.26879e+07	6.31985e+06	4	136	0	409	1183.87	1344.6	-3.22445	17.2134	-23.3163	40.5297	0.00927301	0.0076664	1391.52	4.93987	4	5	385.945	495.336	Nearctic
3650	-1.25915e+07	6.31985e+06	4	133	0	409	1356.05	1306.66	-4.11085	16.306	-23.8139	40.1198	0.00917693	0.0076664	1331.94	1.06017	2	2	397.823	566.484	Nearctic
3651	-1.2495e+07	6.31985e+06	4	134	0	409	1071.69	1523.7	-3.40407	18.0019	-25.3426	43.3444	0.020513	0.0076664	1185.47	5.99996	2	3	431.5	576.211	Nearctic
3652	-1.23985e+07	6.31985e+06	4	135	0	409	944.916	1539.49	-3.51085	19.1855	-28.9401	48.1256	0.136103	0.00766641	1291.63	4.94001	1	1	482.431	474.244	Nearctic
3653	-1.2302e+07	6.31985e+06	4	134	0	409	773.125	1146.19	-3.02172	20.1538	-29.1664	49.3202	0.00926941	0.00820862	1410.85	4.93982	2	2	545.809	462.502	Nearctic
3654	-1.22055e+07	6.31985e+06	4	131	0	409	969.734	1621.17	-3.319	19.3709	-27.9838	47.3547	0.0112001	0.0119982	1288.22	3.97e-05	1	1	617.814	475.19	Nearctic
3655	-1.2109e+07	6.31985e+06	4	134	0	409	1023.55	1693.46	-3.01899	19.4155	-25.3856	44.8011	0.0113275	0.0120193	1614.15	1.05995	1	1	695.772	480.959	Nearctic
3656	-1.20125e+07	6.31985e+06	4	134	0	409	584.012	1291.11	-1.54208	21.4947	-24.8957	46.3904	0.0113891	0.0120193	1574.72	0.000228047	1	1	777.897	464.054	Nearctic
3657	-1.19161e+07	6.31985e+06	4	134	0	140	445.643	761.078	-1.70816	22.324	-26.0805	48.4045	0.0111264	0.0120193	998.58	5.99981	1	1	824.379	452.823	Nearctic
3658	-1.18196e+07	6.31985e+06	4	134	0	140	485.014	479.786	-2.60951	22.3827	-28.296	50.6787	0.0865976	0.0120193	1052.27	1.05995	2	2	862.999	437.769	Nearctic
3659	-1.17231e+07	6.31985e+06	4	134	0	140	553.741	394.144	-2.91357	22.0757	-29.3165	51.3922	0.0111904	0.0120193	1928.11	0	1	3	910.25	418.783	Nearctic
3660	-1.16266e+07	6.31985e+06	4	139	0	140	504.679	349.757	-2.91358	22.1238	-29.4511	51.5749	0.0111519	0.0120208	2347.71	0	2	4	964.863	398.851	Nearctic
3661	-1.15301e+07	6.31985e+06	4	140	0	140	557.828	431.105	-3.10543	21.8189	-29.3337	51.1525	0.116605	0.106302	1259.1	4.17e-05	1	1	1025.66	396.538	Nearctic
3662	-1.14336e+07	6.31985e+06	4	141	0	140	574.4	484.547	-3.4027	21.6165	-29.1765	50.793	0.112044	0.106302	1071.31	1.05999	4	5	1091.62	394.28	Nearctic
3663	-1.13371e+07	6.31985e+06	4	143	0	125	355.928	478.205	-2.41629	22.1265	-28.717	50.8435	0.15568	0.106302	1102.99	1.05999	2	2	1161.85	386.321	Nearctic
3664	-1.12407e+07	6.31985e+06	4	144	0	125	385.281	605.947	-2.80952	21.6852	-28.9573	50.6425	0.102895	0.106302	1083.71	1.05995	3	3	1235.63	385.43	Nearctic
3665	-1.11442e+07	6.31985e+06	4	144	0	125	794.84	705.601	-4.19049	19.8863	-29.7191	49.6053	0.0836445	0.106301	1371.86	0	1	1	1312.36	426.914	Nearctic
3666	-1.10477e+07	6.31985e+06	4	146	0	125	648.797	675.954	-3.59863	20.0753	-29.7563	49.8316	0.0750942	0.021609	1278.36	0	1	1	1391.54	407.076	Nearctic
3667	-1.09512e+07	6.31985e+06	4	148	0	125	297.077	619.506	-2.61222	21.7035	-29.4671	51.1706	0.0117849	0.0127679	1338.15	0.000202595	1	2	1472.8	367.511	Nearctic
3668	-1.08547e+07	6.31985e+06	4	147	0	125	260.239	156.158	-2.71086	22.1775	-29.7452	51.9227	0.373186	0.012776	1043.61	4.93984	2	3	1555.79	369.484	Nearctic
3669	-1.07582e+07	6.31985e+06	4	147	0	125	226.055	135.272	-2.61629	22.3086	-30.1937	52.5022	0.474048	0.576589	1030	1	2	3	1640.27	364.606	Nearctic
3670	-1.06617e+07	6.31985e+06	4	142	0	125	292.217	213.268	-3.11765	21.6962	-30.7638	52.46	0.581076	0.635438	1226.04	0.999958	1	1	1726	364.633	Nearctic
3671	-1.05652e+07	6.31985e+06	3	137	0	125	232.969	278.326	-2.92715	21.6103	-31.1136	52.7239	0.00455277	0.00515299	1152.48	0	1	1	1812.81	355.81	Nearctic
3672	-1.04688e+07	6.31985e+06	3	132	0	125	318.86	313.213	-3.32987	21.3444	-31.5823	52.9267	0.00466758	0.00515299	1492.59	0	2	2	1900.56	353.919	Nearctic
3673	-1.03723e+07	6.31985e+06	3	129	0	78	394.073	321.181	-4.32444	20.9143	-32.2432	53.1576	0.081276	0.00515299	2102.63	0	2	2	1989.12	370.824	Nearctic
3674	-1.02758e+07	6.31985e+06	3	125	0	78	408.679	310.602	-5.11901	20.7114	-32.9636	53.675	0.084387	0.00515299	2166.94	0	2	2	2078.38	385.702	Nearctic
3675	-1.01793e+07	6.31985e+06	3	116	0	78	419.407	323.035	-5.51901	20.3671	-33.118	53.4851	0.207962	0.00515299	1902.94	0	2	2	2168.26	406.552	Nearctic
3676	-1.00828e+07	6.31985e+06	3	111	0	78	384.068	228.158	-5.62037	19.9578	-32.3257	52.2835	0.00474742	0.00515299	1741.78	0	1	3	2258.69	417.349	Nearctic
3677	-9.98633e+06	6.31985e+06	3	110	0	78	421.308	148.548	-6.11901	19.254	-32.3353	51.5893	0.0159783	0.00515299	1498.36	0	2	2	2349.59	427.145	Nearctic
3678	-9.88984e+06	6.31985e+06	3	108	0	78	415.131	162.797	-6.71629	18.9601	-33.1314	52.0914	0.0119775	0.00515294	1831.36	0	1	2	2440.93	410.185	Nearctic
3679	-9.79336e+06	6.31985e+06	3	101	0	90	388.484	190.946	-7.31765	18.8264	-33.9417	52.7681	0.0270162	0.00101602	2127.89	0	4	4	2532.65	391.253	Nearctic
3680	-9.69687e+06	6.31985e+06	3	98	0	90	333.918	172.864	-7.42036	18.8704	-34.2247	53.0951	0.000936021	0.00101602	2612.36	0	3	4	2624.71	378.335	Nearctic
3681	-9.60038e+06	6.31985e+06	3	97	0	90	298.027	124.394	-7.71901	18.7386	-34.1996	52.9382	0.000936146	0.00101602	2733.04	0	1	2	2717.08	387.362	Nearctic
3682	-9.5039e+06	6.31985e+06	3	89	0	90	299.918	129.059	-7.91901	18.333	-34.1978	52.5308	0.0107566	0.00101602	2392.83	0	3	3	2809.72	400.362	Nearctic
3683	-9.40741e+06	6.31985e+06	3	87	0	90	266.076	131.665	-8.21358	17.9819	-34.2084	52.1903	0.000935731	0.00101602	2533.05	0	2	3	2742.66	405.308	Nearctic
3684	-9.31092e+06	6.31985e+06	3	90	0	90	184.565	158.407	-8.31357	17.7564	-34.1157	51.8721	0.000936022	0.00101602	2711.94	0	2	3	2668.68	400.443	Nearctic
3685	-9.21444e+06	6.31985e+06	3	93	0	90	89.8773	160.596	-8.21493	17.4604	-33.9198	51.3802	0.000936371	0.00101602	2327.57	0.000226873	2	3	2596.18	393.498	Nearctic
3686	-9.11795e+06	6.31985e+06	3	91	0	90	17.905	46.3395	-8.21629	17.3133	-33.6979	51.0112	0.0296757	0.00101602	1864.63	4.93978	1	1	2525.29	388.457	Nearctic
3702	-7.57417e+06	6.31985e+06	1	38	0	140	13.8508	62.0003	-7.01086	13.233	-29.3351	42.5681	0.08895	0	2059.21	5.99995	1	1	1617.4	360.484	Nearctic
3703	-7.47769e+06	6.31985e+06	1	38	0	140	35.7288	124.878	-7.10679	12.8152	-29.1459	41.9611	0.324504	0	2386.8	4.93975	2	3	1582.49	365.661	Nearctic
3704	-7.3812e+06	6.31985e+06	1	34	0	140	102.258	163.547	-7.20815	12.4542	-29.0896	41.5438	0	0	3010.37	0	3	3	1525.58	391.715	Nearctic
3705	-7.28471e+06	6.31985e+06	1	29	0	140	140.367	151.321	-7.30814	12.362	-28.9704	41.3324	0	0	3590.24	0	1	2	1472.8	411.769	Nearctic
3706	-7.18823e+06	6.31985e+06	1	27	0	140	168.991	153.873	-7.21222	12.3448	-28.8641	41.2088	0	0	4052.74	0	2	2	1424.6	426.878	Nearctic
3707	-7.09174e+06	6.31985e+06	1	27	0	140	194.371	189.19	-7.21222	12.3772	-28.7084	41.0856	0	0	4411.9	0.000256546	1	2	1381.47	436.851	Nearctic
3708	-6.99525e+06	6.31985e+06	1	29	0	140	222.14	275.204	-7.11357	12.3833	-28.4991	40.8824	0	0	4613.2	4.93975	2	2	1343.9	441.756	Nearctic
3709	-6.89877e+06	6.31985e+06	1	29	0	140	231.018	269.494	-7.11086	12.3751	-28.1965	40.5716	3.82e-07	0	4559.62	5.56e-05	2	3	1312.36	440.633	Nearctic
3710	-6.80228e+06	6.31985e+06	1	35	0	140	179.543	380.597	-6.70679	12.6123	-27.5951	40.2073	0.0421274	0	3921.2	1.0602	2	4	1287.29	429.511	Nearctic
3711	-6.7058e+06	6.31985e+06	1	37	0	140	51.9049	189.398	-6.10271	13.3433	-26.8871	40.2304	0.105056	0	3347	4.94006	1	1	1269.08	413.145	Nearctic
3712	-6.60931e+06	6.31985e+06	1	38	0	140	10.281	29.4215	-5.81629	14.4487	-26.8734	41.3221	0.16461	0	3082.16	6	1	1	1228.07	432.977	Nearctic
3715	-6.31985e+06	6.31985e+06	1	45	0	140	157.209	649.807	-5.89457	11.9778	-24.5322	36.51	0.00840994	3.14e-08	3103.58	6	1	2	1043.66	430.281	Nearctic
3716	-6.22336e+06	6.31985e+06	2	42	0	140	464.126	1428.08	-7.08235	10.4453	-24.9141	35.3594	0.00264305	0.0037776	2991.69	6	1	1	993.387	504.466	Nearctic
3717	-6.12688e+06	6.31985e+06	2	42	0	140	353	1296	-6.3	11.0325	-24.3506	35.3831	0.00413573	0.00417194	2606.05	6	1	1	950.28	531	Nearctic
3777	-337702	6.31985e+06	6	84	4	1115	35	212	7.4	15.0742	0.140028	14.9341	9.18235	7.91281	314.632	33.47	1	1	192.973	967.5	Palearctic
3778	-241216	6.31985e+06	6	84	4	175	9.46177	193.914	7.5905	15.5729	0.533994	15.0389	9.76599	8.64925	279.368	34	1	1	96.4863	1004.76	Palearctic
3779	-144729	6.31985e+06	1	62	3	34	30.2849	275.153	7.09593	14.2903	0.999647	13.2907	27.2231	23.6821	413	34	1	1	0	1143.62	Palearctic
3786	530674	6.31985e+06	1	152	0	1115	66.728	1189.86	7.18507	16.3449	-1.66987	18.0148	57.6408	24.2601	153.841	38.4154	4	8	96.4863	1783.09	Palearctic
3787	627161	6.31985e+06	1	143	0	1115	799.648	1625.33	2.39191	13.8024	-6.87497	20.6773	5.41213	3.69555	256.577	21.4129	2	5	136.452	2031.04	Palearctic
3789	820133	6.31985e+06	1	148	0	1115	711.972	1768.95	2.16197	16.0609	-9.53584	25.5968	5.75906	3.44852	160.368	17.1775	3	7	305.116	933.299	Palearctic
3790	916620	6.31985e+06	1	166	0	17	294.665	1311.13	4.6511	18.9921	-7.78906	26.7811	27.0126	17.4313	83.263	29.0617	1	1	397.823	781.377	Palearctic
3791	1.01311e+06	6.31985e+06	4	163	2	1115	107.17	713.115	6.05926	20.0567	-6.29055	26.3473	227.953	124.194	44.6318	52.0615	1	2	491.985	753.444	Palearctic
3792	1.10959e+06	6.31985e+06	4	158	1	265	165.479	388.574	5.47693	19.8936	-7.00858	26.9021	39.4499	16.5335	105.316	27.9998	1	1	586.903	798.009	Palearctic
3793	1.20608e+06	6.31985e+06	3	141	0	265	157.525	359.068	5.27421	20.1503	-7.73156	27.8819	13.9387	13.4405	123.052	24.9437	3	3	682.261	725.621	Palearctic
3794	1.30256e+06	6.31985e+06	2	143	0	265	86.5302	376.031	5.47285	20.7819	-8.0059	28.7878	35.5889	26.4877	68.2635	30.1199	4	6	777.897	658.53	Palearctic
3795	1.39905e+06	6.31985e+06	2	147	0	265	177.641	371.394	5.08372	21.211	-8.36413	29.5752	19.5181	10.5788	93.4207	28.8234	1	1	873.72	679.326	Palearctic
3796	1.49554e+06	6.31985e+06	3	146	0	265	82.8066	381.787	5.77963	21.922	-7.85856	29.7805	36.1942	18.8505	71.1049	29.8836	4	6	950.28	644.231	Palearctic
3797	1.59202e+06	6.31985e+06	4	154	1	265	51.747	167.573	5.98235	21.7293	-7.32343	29.0527	56.1557	38.3245	55.7369	34	2	5	993.387	587.53	Palearctic
3798	1.68851e+06	6.31985e+06	4	159	1	265	32.1631	121.811	6.28371	21.4899	-6.41583	27.9058	171.44	70.0819	57.7368	33.9999	2	3	1043.66	548.557	Palearctic
3799	1.785e+06	6.31985e+06	3	151	1	1115	31.905	99.5659	6.28914	21.4219	-5.83303	27.2549	206.315	81.2788	90.5268	32.9401	1	3	1100.11	526.367	Palearctic
3800	1.88148e+06	6.31985e+06	3	158	1	1115	15.0817	27.8561	5.58508	20.5691	-6.59919	27.1683	52.4583	25.2798	348.893	33.9998	1	1	1161.85	506.38	Palearctic
3801	1.97797e+06	6.31985e+06	2	148	1	1115	11.5611	21.249	4.99458	20.1294	-7.88337	28.0128	11.0364	11.6502	361	31.9995	1	1	1228.07	573.66	Palearctic
3802	2.07445e+06	6.31985e+06	1	148	0	1115	9.10863	21.7466	5.29321	20.9339	-8.05516	28.9891	8.2617	8.12395	228.002	24.9402	1	1	1298.09	615.189	Palearctic
3803	2.17094e+06	6.31985e+06	2	204	1	1115	16.4886	49.2078	5.39185	21.2473	-8.25252	29.4998	20.5493	15.4651	210.74	28	1	1	1371.33	613.489	Palearctic
3804	2.26743e+06	6.31985e+06	1	210	0	1115	19.923	54.0633	5.48642	21.1872	-8.54376	29.731	23.0962	18.7544	146.684	28.1778	1	1	1447.29	607.054	Palearctic
3805	2.36391e+06	6.31985e+06	2	213	1	1115	45.6784	104.235	5.28779	20.9636	-8.79167	29.7553	274.078	36.3498	55.8962	42.4657	1	1	1525.58	671.483	Palearctic
3806	2.4604e+06	6.31985e+06	1	201	0	1115	75.8503	134.638	4.89322	20.9388	-9.37328	30.3121	20.3977	9.64435	97.5794	30.4702	4	7	1605.85	650.892	Palearctic
3807	2.55689e+06	6.31985e+06	1	203	0	1115	84.4026	154.715	4.69593	21.226	-10.0071	31.2331	24.1758	11.5777	97.8417	32.9394	6	9	1687.82	618.987	Palearctic
3808	2.65337e+06	6.31985e+06	1	202	0	1115	50.0548	122.96	4.69457	21.7472	-10.2113	31.9585	45.6435	5.70129	103.158	25.7033	1	1	1771.25	618.109	Palearctic
3886	1.01793e+07	6.31985e+06	1	172	0	6	492.762	393.316	-6.70677	23.2623	-36.1049	59.3672	0.0608732	0.0639678	2301.06	4.93961	1	2	3264.89	399.742	Palearctic
3887	1.02758e+07	6.31985e+06	1	173	0	6	450.807	379.276	-6.60679	23.3378	-36.1015	59.4394	0.0646926	0.063968	1308.58	1.0604	1	1	3207.35	388.688	Palearctic
3888	1.03723e+07	6.31985e+06	1	174	0	6	425.765	318.441	-6.50815	23.3992	-35.9145	59.3137	0.0861869	0.063968	881.01	5.11726	1	3	3117.57	381.647	Palearctic
3889	1.04688e+07	6.31985e+06	1	174	0	6	415.281	282.055	-6.41086	23.3346	-35.5947	58.9292	0.086576	0.063968	923.368	10.9394	1	2	3028.19	378.701	Palearctic
3890	1.05652e+07	6.31985e+06	1	174	0	6	438.103	310.71	-6.50814	23.0831	-35.3162	58.3992	0.324952	0.483919	1109.89	5.11625	2	2	2939.27	389.687	Palearctic
3891	1.06617e+07	6.31985e+06	1	177	0	6	405.137	361.234	-6.31358	23.2221	-34.929	58.1511	0.512026	0.523875	1303.63	1.00049	2	2	2850.84	399.796	Palearctic
3892	1.07582e+07	6.31985e+06	1	177	0	6	377.367	372.294	-6.01494	23.4881	-34.6644	58.1525	0.490452	0.495553	1154.27	5.76404	1	2	2762.95	416.796	Palearctic
3893	1.08547e+07	6.31985e+06	1	176	0	6	377.842	782.925	-6.019	23.6374	-34.8426	58.4801	0.478637	0.495552	1070.42	12.5856	3	3	2675.65	440.714	Palearctic
3894	1.09512e+07	6.31985e+06	1	177	0	6	492.517	1216.21	-7.20268	22.6697	-36.77	59.4398	0.449814	0.495552	1449.92	1.88324	2	3	2589	454.429	Palearctic
3895	1.10477e+07	6.31985e+06	1	176	0	6	763.548	1342.18	-8.98094	21.6089	-38.8181	60.427	0.192905	0.166385	1874.56	1.05999	2	2	2503.07	470.009	Palearctic
3896	1.11442e+07	6.31985e+06	1	179	0	6	882.399	1295.87	-9.77554	21.1631	-40.0174	61.1805	0.16638	0.16638	2253.03	1.05999	1	2	2417.94	455.969	Palearctic
3897	1.12407e+07	6.31985e+06	1	177	0	6	718.738	1171.17	-9.08102	22.0641	-39.7479	61.8121	0.166366	0.16638	2096.21	1.06051	2	2	2333.69	406.201	Palearctic
3898	1.13371e+07	6.31985e+06	1	175	0	6	541.019	951.631	-8.09324	23.3182	-38.7892	62.1074	0.15861	0.152477	1520.78	5.99949	1	1	2250.43	359.594	Palearctic
3899	1.14336e+07	6.31985e+06	1	173	0	6	414.081	644.72	-7.3041	24.1337	-37.8413	61.975	0.156055	0.149248	1502.21	1.0604	1	1	2168.26	333.865	Palearctic
3900	1.15301e+07	6.31985e+06	1	169	0	6	364.083	483.733	-6.80952	24.4881	-37.0504	61.5385	0.147674	0.147459	1322.38	4.94052	2	3	2087.32	328.946	Palearctic
3901	1.16266e+07	6.31985e+06	1	168	0	6	428.125	515.044	-6.99864	24.1751	-36.7754	60.9504	0.147459	0.147459	1335.23	9.8796	1	1	2007.75	344.687	Palearctic
3902	1.17231e+07	6.31985e+06	1	166	0	6	426.213	483.77	-7.00679	24.0866	-36.4774	60.564	0.147459	0.147459	1427.5	5.99948	2	2	1922.48	358.728	Palearctic
3903	1.18196e+07	6.31985e+06	1	166	0	6	518.965	448.897	-7.60677	23.2603	-36.741	60.0013	0.149844	0.147459	1613.99	1.05999	1	1	1830.7	394.497	Palearctic
3904	1.19161e+07	6.31985e+06	1	166	0	6	549.18	883.679	-7.80678	22.8127	-36.545	59.3577	0.221419	0.162185	1129.37	1.05999	1	1	1739.43	431.13	Palearctic
3905	1.20125e+07	6.31985e+06	1	166	0	6	535.358	353.7	-7.61358	22.7792	-35.9699	58.7491	0.283035	0.303252	849.525	1.06052	1	1	1648.76	468.614	Palearctic
3906	1.2109e+07	6.31985e+06	1	165	0	6	497.689	497.905	-7.4258	22.9217	-35.9718	58.8935	0.303006	0.303255	495.213	6.00011	1	1	1558.78	472.67	Palearctic
3907	1.22055e+07	6.31985e+06	1	163	0	6	499.728	367.773	-8.12034	22.9739	-37.559	60.5329	0.303255	0.303255	681.941	7.05988	1	1	1469.64	441.119	Palearctic
3908	1.2302e+07	6.31985e+06	1	163	0	6	511.375	431.663	-8.81355	23.0457	-39.563	62.6088	0.303255	0.303255	626.319	6	1	1	1381.47	420.281	Palearctic
3909	1.23985e+07	6.31985e+06	1	161	0	6	472.01	472.922	-9.30813	23.3813	-41.2301	64.6115	0.303572	0.303255	704.477	5.99936	1	1	1294.5	401.308	Palearctic
3910	1.2495e+07	6.31985e+06	1	159	0	6	415.242	402.536	-9.50678	23.8451	-42.5089	66.354	0.341772	0.303255	978.212	0.000644144	1	1	1208.97	384.322	Palearctic
3911	1.25915e+07	6.31985e+06	1	160	0	6	353.527	277.479	-9.50679	24.2936	-43.4056	67.6992	0.349616	0.303255	1028.47	5.99958	1	1	1125.21	374.335	Palearctic
3912	1.26879e+07	6.31985e+06	1	160	0	6	294.988	313.849	-9.20815	24.7068	-43.8459	68.5526	0.286096	0.303255	1408.46	2.11987	1	1	1043.66	359.525	Palearctic
3913	1.27844e+07	6.31985e+06	1	159	0	6	269.707	533.427	-8.91223	24.8743	-44.0201	68.8944	0.159621	0.150513	1344.37	1.06041	1	1	964.863	350.729	Palearctic
3914	1.28809e+07	6.31985e+06	1	159	0	6	322.428	591.251	-8.90679	24.3982	-44.218	68.6162	0.137934	0.150511	1070.36	4.94012	1	1	889.559	353.633	Palearctic
3915	1.29774e+07	6.31985e+06	1	161	0	6	364.166	646.758	-8.8	23.7149	-43.4337	67.1486	0.146632	0.150511	1052.47	6	2	3	818.713	358.498	Palearctic
3916	1.30739e+07	6.31985e+06	1	161	0	6	356.561	587.563	-8.60136	22.4349	-41.2909	63.7258	0.123968	0.150511	1184.05	5.99946	2	2	753.582	362.606	Palearctic
3917	1.31704e+07	6.31985e+06	1	160	0	6	570.635	1162.76	-9.50676	19.4716	-40.1747	59.6463	0.119439	0.150511	1364.15	1.06042	1	2	695.772	405.496	Palearctic
3918	1.32669e+07	6.31985e+06	1	158	0	6	726.32	1380.31	-10.2176	17.2661	-38.6906	55.9567	0.114774	0.0959741	1088.48	4.93946	1	1	647.25	456.523	Palearctic
3919	1.33633e+07	6.31985e+06	1	155	0	6	659.844	945.449	-9.73803	16.3332	-36.6534	52.9866	0.100232	0.10151	1815.05	0.000542485	1	1	610.233	498.713	Palearctic
3920	1.34598e+07	6.31985e+06	1	154	0	6	730.142	955.411	-10.1285	15.1657	-35.7465	50.9121	0.10098	0.10151	2259.7	4.93946	1	2	586.903	540.333	Palearctic
3921	1.35563e+07	6.31985e+06	1	151	0	6	613.285	1080.48	-9.32853	15.4342	-33.7814	49.2156	0.10151	0.10151	2026.39	0	1	1	578.918	531.376	Palearctic
3922	1.36528e+07	6.31985e+06	1	147	0	6	439.029	1079.88	-8.04891	15.9031	-31.5264	47.4295	0.10151	0.10151	1938.37	0.000781074	3	3	578.918	512.553	Palearctic
3923	1.37493e+07	6.31985e+06	1	138	0	6	148.752	1202.62	-6.25029	16.5979	-28.8323	45.4302	0.10151	0.10151	1628.17	7.05988	3	3	586.903	468.621	Palearctic
3924	1.38458e+07	6.31985e+06	1	133	0	6	144.493	1204.59	-5.86246	16.238	-27.9627	44.2007	0.10151	0.10151	2031.99	6	4	4	610.233	450.783	Palearctic
3925	1.39423e+07	6.31985e+06	1	126	0	6	266.607	1488.67	-6.65427	15.8166	-28.6947	44.5114	0.10151	0.10151	1710.01	5.99933	2	2	647.25	439.81	Palearctic
3926	1.40388e+07	6.31985e+06	1	120	0	6	239.06	1313.95	-6.33802	15.692	-28.4068	44.0988	0.10151	0.10151	1420.53	0	3	3	695.772	425.648	Palearctic
3927	1.41352e+07	6.31985e+06	1	120	0	6	181.812	1157.34	-5.74753	15.9159	-27.0629	42.9788	0.107533	0.10151	1478.99	0	3	3	753.582	415.851	Palearctic
3928	1.42317e+07	6.31985e+06	1	121	0	6	85.5736	971.898	-4.95025	15.8774	-25.5322	41.4096	0.185413	0.186807	1405	0.000673632	3	5	818.713	415.83	Palearctic
3929	1.43282e+07	6.31985e+06	1	120	0	6	133.691	920.097	-4.75159	15.2114	-24.3295	39.5409	0.186809	0.186809	906	6	2	3	889.559	435.769	Palearctic
3930	1.44247e+07	6.31985e+06	1	120	0	6	119.34	1023.94	-4.36653	14.9609	-23.084	38.0449	0.186809	0.186809	562.214	6.00086	1	1	964.863	437.054	Palearctic
3931	1.45212e+07	6.31985e+06	1	119	0	6	224.182	1084.93	-4.26788	13.871	-21.4924	35.3634	37.8338	9.10957	286.189	13.5892	1	1	993.387	471.469	Palearctic
3932	1.46177e+07	6.31985e+06	1	116	0	6	224.507	1404.01	-4.4733	13.7878	-22.5664	36.3542	2.25271	0.186981	329.371	6.8228	2	5	910.25	450.173	Palearctic
3933	1.47142e+07	6.31985e+06	1	115	0	6	305.495	1581.05	-5.46648	14.0343	-24.3469	38.3812	0.186849	0.186809	1461.43	2.11987	1	1	830.006	470.226	Palearctic
3934	1.48106e+07	6.31985e+06	1	108	0	6	153.055	1114.84	-5.15974	15.2591	-25.1983	40.4575	0.186809	0.186809	1452.99	1.06056	3	5	753.582	489.47	Palearctic
3935	1.49071e+07	6.31985e+06	1	108	0	6	89.7489	968.467	-4.75703	15.5806	-25.2561	40.8367	0.186809	0.186809	1136.5	6	4	6	682.261	517.212	Palearctic
3936	1.50036e+07	6.31985e+06	1	106	0	6	288.373	1071.68	-5.63662	14.7018	-25.8449	40.5467	0.186809	0.186809	974.264	6	1	1	617.814	528.574	Palearctic
3940	1.53896e+07	6.31985e+06	1	117	0	6	54.5088	338.556	-4.03534	15.3619	-23.3581	38.72	0.145181	0.145181	1127	4.93943	1	1	482.431	549.831	Palearctic
3941	1.5486e+07	6.31985e+06	1	118	0	6	224.876	1104.3	-5.02711	14.8933	-24.4509	39.3443	0.145279	0.145181	1212.42	0	4	5	491.985	605.382	Palearctic
3942	1.55825e+07	6.31985e+06	1	122	0	6	562.575	1688.74	-6.785	13.3878	-25.816	39.2038	0.156057	0.147739	1459.31	0	3	5	519.594	622.696	Palearctic
3943	1.5679e+07	6.31985e+06	1	122	0	6	361.012	1462.04	-5.59733	14.3877	-23.572	37.9597	0.171841	0.172248	1874.56	0.000123349	4	8	562.607	563.147	Palearctic
3944	1.57755e+07	6.31985e+06	1	121	0	6	69.0792	812.935	-3.71229	15.5732	-21.4196	36.9928	0.172248	0.172248	1649.95	1.06057	1	1	617.814	508.351	Palearctic
3945	1.5872e+07	6.31985e+06	1	121	0	6	68.0453	569.177	-2.82583	14.9526	-18.3327	33.2853	0.142965	0.128097	1813.47	5.9993	1	1	682.261	507.348	Palearctic
3946	1.59685e+07	6.31985e+06	1	92	0	6	173.729	468.873	-3.61354	14.6173	-19.2215	33.8388	0.123488	0.123487	1727	0.000703119	1	1	753.582	475.743	Palearctic
3947	1.6065e+07	6.31985e+06	1	83	0	6	147.716	507.333	-2.71497	14.2384	-17.4784	31.7169	0.123487	0.123487	1884	6	1	1	830.006	465.77	Palearctic
3950	1.63544e+07	6.31985e+06	1	71	0	6	158.002	1272.98	-3.60003	13.7684	-18.9395	32.7079	0.123487	0.123487	2366	6	1	1	1078.75	489	Palearctic
3951	1.64509e+07	6.31985e+06	1	71	0	6	148.231	619.207	-2.6204	13.5855	-16.8258	30.4113	0.123487	0.123487	2545	6	1	1	1165.85	520.917	Palearctic
3979	-1.55825e+07	6.22336e+06	1	79	0	81	63.9996	571.999	0.200004	15.2695	-13.3387	28.6082	0.14658	0.157199	2562	6	1	1	969.675	862.998	Nearctic
3980	-1.5486e+07	6.22336e+06	1	69	0	81	41.9995	524.002	0.400006	15.6446	-13.4437	29.0883	0.0580198	0.0513517	2616	6	1	1	873.72	742.998	Nearctic
3981	-1.53896e+07	6.22336e+06	1	81	0	81	17	604.997	0.700015	16.0817	-13.1297	29.2115	0.0513586	0.0513514	2707.99	6	1	1	777.897	617.999	Nearctic
3982	-1.52931e+07	6.22336e+06	1	91	0	81	17.5683	426.236	1.50455	15.7141	-11.4455	27.1596	0.392937	0.0385752	2427.94	6	1	1	682.261	554.84	Nearctic
3983	-1.51966e+07	6.22336e+06	1	104	0	81	25.1141	873.175	1.53182	16.0688	-11.7642	27.833	0.0664292	0.038575	2246.51	5.9999	5	7	586.903	536.046	Nearctic
3984	-1.51001e+07	6.22336e+06	1	106	0	81	53.5264	1221.72	1.48864	16.1459	-11.8879	28.0338	0.0993998	0.0301551	1863.33	2.38885	2	5	491.985	585.367	Nearctic
3985	-1.50036e+07	6.22336e+06	1	103	0	81	254.467	1676.69	1.26138	15.4748	-11.5061	26.9809	0.0215747	0.0295656	1802.94	4.77748	2	3	397.823	747.46	Nearctic
3986	-1.49071e+07	6.22336e+06	1	105	0	81	358.475	1539.63	1.70912	15.0261	-9.68445	24.7105	0.079581	0.104368	1515.07	2.38888	4	4	305.116	1017.87	Nearctic
3987	-1.48106e+07	6.22336e+06	1	104	0	81	329.292	1689.82	2.37503	15.0902	-8.34448	23.4347	0.107751	0.104369	1074.61	6.00007	1	1	215.75	1169.35	Nearctic
3988	-1.47142e+07	6.22336e+06	1	76	0	81	151.796	858.652	3.77273	15.4367	-5.23204	20.6687	4.90769	0.163324	809.856	8.3887	1	1	136.452	1491.58	Nearctic
4003	-1.32669e+07	6.22336e+06	1	111	0	129	1116.99	3840.97	-0.499933	12.6951	-12.0707	24.7658	0.109343	0.120473	2654.99	6	1	1	0	1712	Nearctic
4004	-1.31704e+07	6.22336e+06	1	117	0	125	295.318	1764.26	3.91819	15.1072	-6.08258	21.1898	0.177566	0.120478	2050.03	6	1	2	96.4863	1998.97	Nearctic
4005	-1.30739e+07	6.22336e+06	1	121	0	125	347.094	1554.23	3.81817	15.7233	-7.20172	22.925	0.376032	0.427942	2007.7	6.00002	3	4	96.4863	1616.02	Nearctic
4006	-1.29774e+07	6.22336e+06	1	137	0	125	581.022	1974.54	2.49773	15.5541	-9.68309	25.2372	2.97482	1.36849	2054.69	6.60185	2	5	136.452	1478.39	Nearctic
4007	-1.28809e+07	6.22336e+06	4	149	0	129	736.823	2161.85	1.49543	16.0268	-12.2188	28.2456	0.360766	0.0634505	2018.36	5.99979	5	7	215.75	1356.79	Nearctic
4008	-1.27844e+07	6.22336e+06	4	144	0	129	1266.82	2600.88	-1.08409	15.4925	-15.4138	30.9062	0.026534	0.00706943	2074.49	8.56e-05	1	1	305.116	887.566	Nearctic
4009	-1.26879e+07	6.22336e+06	4	136	0	129	1159.53	2315.61	-1.09546	17.188	-17.3877	34.5757	0.0292698	0.00706943	1359.24	2.38891	1	1	289.459	627.863	Nearctic
4010	-1.25915e+07	6.22336e+06	4	135	0	129	1190.98	1967.95	-1.66819	17.6853	-19.738	37.4233	0.0137114	0.00706943	1075.98	6	2	2	305.116	507.796	Nearctic
4011	-1.2495e+07	6.22336e+06	4	133	0	129	1412.46	1525.95	-2.81137	16.7715	-21.4408	38.2123	0.0325089	0.00706944	1091.44	5.99987	2	5	347.886	515.091	Nearctic
4012	-1.23985e+07	6.22336e+06	4	133	0	129	1458.02	1482.34	-3.325	16.9058	-23.3629	40.2687	0.00766657	0.0076664	1296.64	2.38878	1	3	409.357	494.204	Nearctic
4013	-1.2302e+07	6.22336e+06	4	135	0	140	1460.36	1564.68	-3.48409	17.2509	-24.3748	41.6257	0.0179842	0.00766751	1683.55	2.38878	1	3	482.431	473.455	Nearctic
4014	-1.22055e+07	6.22336e+06	4	134	0	140	1484.64	1671.12	-3.4409	17.3288	-23.9454	41.2742	0.0545347	0.0761458	1301.34	2.38882	1	1	562.607	472.841	Nearctic
4015	-1.2109e+07	6.22336e+06	4	136	0	140	1444.87	2068.95	-3.20909	17.528	-23.2922	40.8202	0.0832859	0.0762344	1120.29	3.61109	3	4	647.25	477.659	Nearctic
4016	-1.20125e+07	6.22336e+06	4	135	0	140	1480.47	2082.29	-3.57271	17.1969	-24.0912	41.2881	0.064915	0.0762344	1264.32	0.000228047	1	2	702.431	491.045	Nearctic
4017	-1.19161e+07	6.22336e+06	4	137	0	140	985.022	1804.08	-1.98863	19.7079	-24.1888	43.8967	0.0650847	0.0762344	862.883	6	1	2	734.818	487.136	Nearctic
4018	-1.18196e+07	6.22336e+06	4	134	0	140	688.933	1004.09	-1.27045	21.3839	-25.001	46.3849	0.392066	0.0762344	654.813	5.99986	1	1	777.897	471.727	Nearctic
4019	-1.17231e+07	6.22336e+06	4	136	0	140	596.978	513.046	-1.17045	21.8443	-26.2129	48.0572	0.0655119	0.0762344	1113.91	2.38868	3	8	830.006	441.659	Nearctic
4020	-1.16266e+07	6.22336e+06	4	140	0	140	565.479	427.774	-1.2	21.9618	-26.7994	48.7612	0.0653485	0.076236	1336.48	0	1	3	889.559	426.818	Nearctic
4021	-1.15301e+07	6.22336e+06	4	139	0	140	604.251	457.205	-1.5	21.658	-26.8099	48.4678	0.25052	0.1818	1065.88	0.000142185	2	3	955.165	424.682	Nearctic
4022	-1.14336e+07	6.22336e+06	4	143	0	140	541.409	488.843	-1.17045	22.0866	-26.7059	48.7925	0.23253	0.1818	775.129	3.61132	2	3	1025.66	424.25	Nearctic
4023	-1.13371e+07	6.22336e+06	4	145	0	140	405.001	585.206	-0.811357	22.9315	-26.6285	49.56	0.41224	0.181799	699.801	5.9999	4	6	1100.11	414.75	Nearctic
4024	-1.12407e+07	6.22336e+06	4	147	0	140	418.751	661.045	-0.670454	22.9195	-26.9563	49.8758	0.128231	0.106302	839.81	3.61117	4	6	1177.76	410.068	Nearctic
4025	-1.11442e+07	6.22336e+06	4	146	0	125	401.955	675.34	-0.713638	22.2972	-27.7629	50.0602	0.195053	0.106302	623.011	2.38868	3	6	1258.03	412.137	Nearctic
4026	-1.10477e+07	6.22336e+06	4	145	0	125	382.411	671.315	-0.956825	22.2434	-28.1738	50.4172	0.205661	0.106306	886.901	1.62e-05	3	5	1340.43	411.568	Nearctic
4027	-1.09512e+07	6.22336e+06	4	146	0	125	431.934	496.161	-1.60228	21.9942	-28.4644	50.4586	0.299299	0.388097	1436.77	0.398129	1	1	1424.6	418.091	Nearctic
4028	-1.08547e+07	6.22336e+06	4	144	0	125	426.887	568.317	-1.88863	21.91	-28.6972	50.6072	0.343934	0.388097	1087.48	0.398154	3	4	1510.25	416.091	Nearctic
4029	-1.07582e+07	6.22336e+06	4	148	0	125	252.297	430.228	-1.19773	22.8261	-28.6676	51.4937	0.463515	0.388101	686.461	1	3	4	1597.13	400.682	Nearctic
4030	-1.06617e+07	6.22336e+06	4	149	0	125	348.331	285.637	-1.72728	22.2394	-29.0523	51.2917	0.623414	0.635438	1038.13	0.999958	2	3	1685.06	408.728	Nearctic
4031	-1.05652e+07	6.22336e+06	3	144	0	125	412.797	294.226	-2.27046	21.5824	-29.5344	51.1168	0.00515645	0.00515299	951.824	0	3	3	1773.88	410.432	Nearctic
4032	-1.04688e+07	6.22336e+06	3	138	0	125	465.091	233.909	-2.64091	21.2141	-29.9381	51.1522	0.00515299	0.00515299	1229.32	0	2	4	1863.46	414.25	Nearctic
4033	-1.03723e+07	6.22336e+06	3	133	0	125	486.454	237.069	-3.11136	21.0251	-30.1798	51.205	0.00514886	0.00515299	1673.83	0	3	3	1953.7	424.25	Nearctic
4034	-1.02758e+07	6.22336e+06	3	127	0	125	450.796	292.522	-3.28181	21.2355	-30.1718	51.4074	0.00515317	0.00515299	1508.51	0	2	2	2044.51	434.523	Nearctic
4035	-1.01793e+07	6.22336e+06	3	121	0	125	441.751	242.545	-3.41136	21.2193	-29.8773	51.0966	0.018213	0.00515299	1270.31	0	2	3	2135.81	453.841	Nearctic
4036	-1.00828e+07	6.22336e+06	3	119	0	125	442.318	247.499	-3.725	20.7384	-29.5317	50.2701	0.00515426	0.00515299	1142.37	0	3	4	2227.56	488.25	Nearctic
4037	-9.98633e+06	6.22336e+06	3	115	0	125	408.136	171.887	-4.025	20.4576	-29.721	50.1787	0.100491	0.00515299	791.216	0	2	2	2319.69	499.795	Nearctic
4038	-9.88984e+06	6.22336e+06	3	112	0	125	374.636	168.25	-4.65227	20.3324	-31.2944	51.6268	0.0404858	0.00515294	1067.89	0	2	2	2412.16	468.091	Nearctic
4039	-9.79336e+06	6.22336e+06	3	110	0	125	369.545	132.818	-5.19545	20.1927	-32.4369	52.6296	0.14125	0.00101602	1292.34	0	2	2	2504.93	442.818	Nearctic
4040	-9.69687e+06	6.22336e+06	3	109	0	125	369.227	169.341	-5.55226	20.1248	-32.5908	52.7156	0.00101602	0.00101602	1739.03	0	1	2	2597.97	443.818	Nearctic
4041	-9.60038e+06	6.22336e+06	3	107	0	125	315.454	172.272	-5.50908	20.1348	-32.1434	52.2783	0.00101654	0.00101602	1818.38	0	2	3	2691.26	454.432	Nearctic
4042	-9.5039e+06	6.22336e+06	3	104	0	125	278.705	120.796	-5.70909	19.879	-31.9253	51.8043	0.0422874	0.00101602	1412.23	0	1	1	2759.57	466.023	Nearctic
4043	-9.40741e+06	6.22336e+06	3	103	0	90	283.522	145.727	-6.25227	19.3913	-32.3029	51.6941	0.00101602	0.00101602	1708.16	0	2	3	2682.6	469.114	Nearctic
4044	-9.31092e+06	6.22336e+06	3	107	0	90	224.795	190.727	-6.48181	19.1071	-32.4844	51.5915	0.00101602	0.00101602	2335.59	0	2	3	2606.92	455.682	Nearctic
4045	-9.21444e+06	6.22336e+06	3	111	0	90	155.841	208.34	-6.66818	18.8003	-32.462	51.2623	0.00101748	0.00101602	2023.56	0	3	3	2532.65	445.409	Nearctic
4046	-9.11795e+06	6.22336e+06	3	109	0	90	88.182	170.636	-6.81136	18.3761	-32.2899	50.666	0.121816	0.00101602	1879.92	0	2	3	2459.93	439.818	Nearctic
4047	-9.02147e+06	6.22336e+06	3	103	0	90	41.4091	76.6134	-6.72499	18.1141	-32.1668	50.2809	0.00101602	0.00101602	1863.01	0.00027883	2	4	2388.89	435.5	Nearctic
4048	-8.92498e+06	6.22336e+06	3	93	0	90	12.8864	36.1366	-6.41135	18.3776	-31.991	50.3686	0.00101602	0.00101602	1694.94	5.99972	1	1	2319.69	435.205	Nearctic
4062	-7.57417e+06	6.22336e+06	1	38	0	140	21.7728	91.1595	-6.46818	13.8737	-29.3538	43.2276	0.373943	0.000148306	1973	5.99982	1	1	1525.58	402.955	Nearctic
4063	-7.47769e+06	6.22336e+06	1	39	0	140	62.9321	261.932	-6.64091	13.4348	-29.2657	42.7005	3.25e-11	0	2240.33	2.38865	1	1	1497.87	413.409	Nearctic
4064	-7.3812e+06	6.22336e+06	1	41	0	140	146.341	328.819	-6.68409	13.2514	-29.2749	42.5263	3.3e-06	0	2740.71	0	3	3	1447.29	455.455	Nearctic
4065	-7.28471e+06	6.22336e+06	1	37	0	140	184.364	166.819	-6.68409	13.2238	-29.1662	42.39	0	0	3207.81	0	1	2	1391.54	480.75	Nearctic
4066	-7.18823e+06	6.22336e+06	1	32	0	140	218.818	171.273	-6.68409	13.3094	-29.0296	42.3389	0	0	3618.21	0	1	4	1340.43	495.591	Nearctic
4067	-7.09174e+06	6.22336e+06	1	33	0	140	257.069	179.455	-6.72727	13.409	-28.9375	42.3465	0	0	4036.01	0	1	2	1294.5	509.614	Nearctic
4068	-6.99525e+06	6.22336e+06	1	36	0	140	271.296	255.455	-6.61364	13.6058	-28.7996	42.4054	0	0	4169.72	0	1	2	1254.32	515.796	Nearctic
4069	-6.89877e+06	6.22336e+06	1	42	0	140	273.25	317.228	-6.61363	13.8957	-28.7104	42.606	0	0	3999.77	0.000189511	1	2	1220.47	516.637	Nearctic
4070	-6.80228e+06	6.22336e+06	1	50	0	140	246.546	367.614	-6.41363	14.4153	-28.6088	43.0241	1.2e-07	0	3625.96	3.61116	2	2	1193.47	515.364	Nearctic
4071	-6.7058e+06	6.22336e+06	1	55	0	140	191.375	419.251	-6.17045	15.1769	-28.5303	43.7072	0.0134137	0	3285.77	2.38884	3	4	1173.81	520.75	Nearctic
4072	-6.60931e+06	6.22336e+06	1	54	0	140	136.251	338.546	-5.9	15.826	-28.2228	44.0488	0.172025	0	3035.32	3.61135	3	5	1161.85	526.659	Nearctic
4073	-6.51282e+06	6.22336e+06	1	53	0	140	132.683	255.296	-5.58636	15.8669	-27.5318	43.3987	1.09e-05	0	2690.66	6	1	1	1091.62	513.909	Nearctic
4074	-6.41634e+06	6.22336e+06	1	53	0	140	187.365	367.433	-5.68637	15.0995	-26.8479	41.9474	0.0239042	0	2934.99	6	3	5	1025.66	503.523	Nearctic
4075	-6.31985e+06	6.22336e+06	1	54	0	140	328.024	800.545	-6.1	14.0356	-26.6696	40.7052	0.0353423	0	3182.71	5.99987	3	3	964.863	521.046	Nearctic
4076	-6.22336e+06	6.22336e+06	2	53	0	140	638.727	1074.5	-7.2409	12.4588	-27.1416	39.6003	0.000655554	3.42e-08	3268.59	3.61122	2	3	910.25	609.796	Nearctic
4077	-6.12688e+06	6.22336e+06	2	50	0	140	554.045	1349.18	-6.67045	12.3883	-26.0708	38.459	0.00366877	0.00417194	2959.92	3.61135	1	5	862.999	644.432	Nearctic
4078	-6.03039e+06	6.22336e+06	1	49	0	34	245.728	1064.05	-5.04318	13.4611	-24.2516	37.7127	0.00417194	0.00417194	2515.95	6	2	6	824.379	651.001	Nearctic
4079	-5.93391e+06	6.22336e+06	1	47	0	34	342.352	974.62	-5.02205	14.9685	-24.3506	38.6822	0.00417194	0.00417194	2176	6	1	1	795.646	753.566	Nearctic
4133	-723647	6.22336e+06	2	79	0	1115	52.0447	513.885	7.71591	15.3411	0.598174	14.7429	3.20634	2.98248	470.279	27.3888	1	1	409.357	1218.05	Palearctic
4134	-627161	6.22336e+06	2	105	1	111	96.2273	630.478	7.7	15.5023	0.684253	14.818	10.3532	5.06155	526.867	27.3889	3	3	347.886	1295.27	Palearctic
4135	-530674	6.22336e+06	4	124	0	1115	186.591	897.841	7.625	16.5792	-0.322913	16.9021	2.04771	1.75929	416.161	28.6112	1	1	305.116	1347.68	Palearctic
4136	-434188	6.22336e+06	8	140	1	174	246.614	1000.11	6.99773	16.6952	-1.39257	18.0878	12.3854	3.18218	359.912	28.6113	3	4	289.459	1088.55	Palearctic
4137	-337702	6.22336e+06	6	138	2	1115	213.388	895.005	6.85454	16.6301	-1.60759	18.2377	24.5913	8.19513	276.336	29.8059	1	1	215.75	859.389	Palearctic
4138	-241216	6.22336e+06	7	125	3	1115	72.4791	344.121	7.74317	16.714	-0.146241	16.8603	44.4944	24.538	175.073	34.001	1	1	136.452	894.328	Palearctic
4139	-144729	6.22336e+06	6	94	2	1115	44.0003	136.002	8.29999	17.9817	0.0965722	17.8851	141.533	43.9519	276.336	34	1	1	96.4863	819.001	Palearctic
4146	530674	6.22336e+06	1	135	0	1115	78	515	6.9	16.2102	-1.93002	18.1402	33.5547	24.2601	103	58.9977	1	1	192.973	1500	Palearctic
4147	627161	6.22336e+06	1	156	0	1115	390.997	1170.99	5.10002	15.0911	-4.44818	19.5393	24.6722	24.6262	158.584	27.9994	1	1	215.75	1828	Palearctic
4148	723647	6.22336e+06	1	157	0	5	239.795	690.659	5.96591	16.52	-3.85368	20.3736	35.873	30.3388	110.608	20.0005	3	4	272.904	1435.53	Palearctic
4149	820133	6.22336e+06	1	138	0	1115	140.545	533.293	6.56364	18.2442	-4.06067	22.3049	135.342	165.721	163.825	26.3615	1	1	347.886	1007.66	Palearctic
4150	916620	6.22336e+06	2	136	0	1115	57.0005	236.252	6.975	19.416	-4.24093	23.6569	60.8154	52.1623	100.047	36.3904	1	1	431.5	778.206	Palearctic
4151	1.01311e+06	6.22336e+06	2	121	0	1115	16.7277	71.7977	7.42954	19.5668	-3.5411	23.1079	96.9262	75.1415	104.825	58.6566	1	1	519.594	692.546	Palearctic
4152	1.10959e+06	6.22336e+06	3	140	0	265	60.2037	209.703	6.9591	19.7921	-4.65562	24.4477	210.387	69.3816	68.2908	40.7396	2	6	610.233	763.044	Palearctic
4153	1.20608e+06	6.22336e+06	4	153	1	265	91.7044	273.34	6.57273	20.2677	-5.51257	25.7803	73.2564	47.6793	74.7375	34.0001	1	7	702.431	811.159	Palearctic
4154	1.30256e+06	6.22336e+06	3	147	0	265	130.682	286.795	6.05682	20.4813	-6.49845	26.9797	32.608	29.1606	78.6383	35.222	1	2	795.646	706.434	Palearctic
4155	1.39905e+06	6.22336e+06	3	150	0	265	163.364	292.545	5.85682	21.0094	-6.63918	27.6486	29.2336	21.4536	65.792	29.5927	3	6	889.559	632.274	Palearctic
4156	1.49554e+06	6.22336e+06	3	148	0	265	141.376	239.773	6.2	21.3541	-5.95509	27.3092	26.8303	23.582	69.3546	31.6114	1	2	983.971	587.614	Palearctic
4157	1.59202e+06	6.22336e+06	4	148	1	265	54.7511	191.751	6.8159	21.5367	-5.00254	26.5392	25.9571	22.7281	90.8629	34	3	3	1078.75	548.318	Palearctic
4158	1.68851e+06	6.22336e+06	3	128	0	1115	18.9322	67.0469	7.10227	21.4746	-4.37215	25.8468	39.0261	28.3894	173.797	33.9997	1	1	1125.21	502.182	Palearctic
4159	1.785e+06	6.22336e+06	2	132	1	1115	20.75	69.6592	7.14318	21.0949	-3.91639	25.0113	73.4085	76.4639	227.104	30.3891	1	1	1177.76	509.546	Palearctic
4160	1.88148e+06	6.22336e+06	1	124	0	1115	16.5227	38.9323	6.77273	20.318	-4.28356	24.6016	17.856	17.856	331.532	34	1	1	1235.63	536.591	Palearctic
4162	2.07445e+06	6.22336e+06	2	205	1	1115	15.0455	55.5232	6.12955	20.4014	-6.75688	27.1583	41.8189	5.1904	258.581	22.3892	1	1	1364.52	620.523	Palearctic
4163	2.17094e+06	6.22336e+06	2	208	1	1115	28.7954	112.341	6.02955	20.63	-7.2692	27.8992	15.2818	7.73469	276.281	28.0002	1	1	1434.37	611.091	Palearctic
4164	2.26743e+06	6.22336e+06	2	207	1	1115	15.7275	79.6144	5.95909	20.9093	-7.80771	28.717	14.9862	14.4929	108.107	30.9905	1	1	1507.16	617.136	Palearctic
4165	2.36391e+06	6.22336e+06	1	207	0	1115	38.9316	108.886	5.48637	20.978	-8.77006	29.748	20.1685	8.32705	110.307	29.1849	5	7	1582.49	661.954	Palearctic
4166	2.4604e+06	6.22336e+06	1	198	0	1115	70.3178	171.091	5.24319	21.0893	-9.32038	30.4097	20.347	9.13038	141.631	28	3	5	1660.01	643.5	Palearctic
4167	2.55689e+06	6.22336e+06	1	203	0	1115	85.2727	192.136	4.94319	21.4137	-9.82655	31.2402	20.66	9.86252	106.501	27.9995	3	5	1739.43	629.659	Palearctic
4168	2.65337e+06	6.22336e+06	1	203	0	5	67.2734	156.297	4.85682	21.8028	-10.3504	32.1533	13.7008	8.40754	117.87	21.7683	2	6	1820.5	621.796	Palearctic
4245	1.00828e+07	6.22336e+06	1	183	0	6	493.861	488.204	-5.02497	23.7759	-33.6192	57.3952	1.01692	0.468438	1155.18	6.39753	5	5	3242	408.136	Palearctic
4246	1.01793e+07	6.22336e+06	1	184	0	6	522.976	447.365	-5.51135	23.4654	-34.4156	57.881	0.2539	0.356483	1542.07	0.399015	2	2	3185.51	408.136	Palearctic
4247	1.02758e+07	6.22336e+06	1	182	0	6	496.205	374.117	-5.54091	23.4709	-34.5522	58.0231	0.355648	0.356481	601.565	9.18473	3	3	3130.98	402.432	Palearctic
4248	1.03723e+07	6.22336e+06	1	184	0	6	474.614	404.296	-5.46818	23.453	-34.4077	57.8606	0.510663	0.431701	798.763	6.17546	3	4	3070.93	403.273	Palearctic
4249	1.04688e+07	6.22336e+06	1	183	0	6	426.774	807.675	-5.15455	23.4983	-33.7201	57.2184	0.547001	0.431702	916.32	4.00905	1	2	2992.63	397.296	Palearctic
4250	1.05652e+07	6.22336e+06	1	190	0	6	491.09	890.07	-5.35681	22.6803	-33.4715	56.1518	0.647549	0.674043	1692.44	1	1	3	2902.62	400.614	Palearctic
4251	1.06617e+07	6.22336e+06	1	189	0	6	620.839	921.095	-5.91817	22.3668	-33.5995	55.9663	0.606182	0.674046	1777.55	1.00014	1	2	2813.03	418.113	Palearctic
4252	1.07582e+07	6.22336e+06	1	187	0	6	603.98	1086.95	-6.10455	22.4867	-34.0382	56.5249	0.412958	0.37441	1387.52	2.3889	2	3	2723.92	429.227	Palearctic
4253	1.08547e+07	6.22336e+06	1	186	0	6	683.135	1214.45	-6.77271	22.2664	-35.238	57.5044	0.377956	0.374406	1410.6	3.61122	2	3	2635.33	456.113	Palearctic
4254	1.09512e+07	6.22336e+06	1	185	0	6	861.359	1378.2	-8.21359	21.5736	-37.2706	58.8442	0.284382	0.249017	1839.25	3.61147	2	2	2547.31	492.226	Palearctic
4255	1.10477e+07	6.22336e+06	1	182	0	6	936.429	1407.39	-9.0977	21.2598	-39.0219	60.2817	2.05825	0.166381	1374.96	6	4	4	2459.93	495.795	Palearctic
4256	1.11442e+07	6.22336e+06	1	183	0	6	909.41	1398.03	-9.28408	21.4676	-39.9886	61.4562	0.166469	0.16638	1514.6	6	1	1	2373.25	464.115	Palearctic
4257	1.12407e+07	6.22336e+06	1	181	0	6	949.363	1555.22	-9.65908	21.3886	-40.6967	62.0853	0.166437	0.16638	1897.24	6	1	1	2287.36	436.069	Palearctic
4258	1.13371e+07	6.22336e+06	1	178	0	6	965.298	1941.72	-9.65229	21.057	-41.011	62.068	0.223443	0.247042	1707.94	6	1	1	2202.34	409.115	Palearctic
4259	1.14336e+07	6.22336e+06	1	175	0	6	751.668	1551.93	-8.3796	22.2713	-39.6134	61.8847	0.252506	0.247043	1465.27	5.99962	2	2	2118.31	368.206	Palearctic
4260	1.15301e+07	6.22336e+06	1	173	0	6	771.343	1450.01	-8.35001	22.1705	-39.0311	61.2016	0.179014	0.147461	1539.64	2.38853	2	2	2035.38	376.773	Palearctic
4261	1.16266e+07	6.22336e+06	1	173	0	6	727.072	1416.78	-7.93639	22.4478	-38.0925	60.5402	0.147459	0.147459	2007.62	0.000629401	1	2	1953.7	389.818	Palearctic
4262	1.17231e+07	6.22336e+06	1	176	0	6	680.163	1046.51	-7.59093	22.7946	-37.0759	59.8705	0.147459	0.147459	1424.84	5.99979	1	3	1873.42	406.5	Palearctic
4263	1.18196e+07	6.22336e+06	1	175	0	6	790.953	800.62	-7.91818	22.0077	-36.9273	58.935	0.231908	0.147459	1118.18	4.00961	2	2	1794.75	458.476	Palearctic
4264	1.19161e+07	6.22336e+06	1	173	0	6	722.162	862.134	-7.48638	22.2106	-35.7627	57.9734	0.676522	0.677571	608.123	6.39813	2	2	1709.74	497.931	Palearctic
4265	1.20125e+07	6.22336e+06	1	172	0	6	692.343	968.27	-7.04547	22.1769	-34.6717	56.8486	0.60631	0.67758	395.783	6.39813	1	1	1617.4	550.226	Palearctic
4266	1.2109e+07	6.22336e+06	1	171	0	6	901.631	1183.06	-7.90453	21.1919	-35.2633	56.4552	0.481613	0.312214	349.287	6.39847	2	3	1525.58	638.156	Palearctic
4267	1.22055e+07	6.22336e+06	1	171	0	6	936.182	1304.34	-8.93179	21.0944	-37.2901	58.3845	0.412145	0.303255	655.525	9.61058	3	4	1434.37	597.07	Palearctic
4268	1.2302e+07	6.22336e+06	1	171	0	6	837.892	1312.35	-9.3909	21.308	-39.3915	60.6995	0.318209	0.303255	1328.58	3.61122	2	2	1343.9	542.502	Palearctic
4269	1.23985e+07	6.22336e+06	1	171	0	6	769.596	1608.24	-9.67727	21.5844	-41.2161	62.8006	0.303255	0.303255	1573.33	3.61084	2	3	1254.32	505.661	Palearctic
4270	1.2495e+07	6.22336e+06	1	171	0	6	669.551	1777.4	-9.84773	21.7691	-42.7838	64.5529	0.303255	0.303255	1845.69	0.000644144	2	2	1165.85	469.456	Palearctic
4271	1.25915e+07	6.22336e+06	1	170	0	6	584.141	1593.28	-9.94773	22.2307	-43.6134	65.8441	0.303255	0.303255	1327.53	6.00039	1	1	1078.75	447.046	Palearctic
4272	1.26879e+07	6.22336e+06	1	169	0	6	663.272	1390.26	-10.5614	22.1944	-44.1525	66.3469	0.24786	0.303255	1362.91	9.61083	1	1	993.387	446.046	Palearctic
4273	1.27844e+07	6.22336e+06	1	171	0	6	680.683	1076.19	-10.375	21.8742	-44.0741	65.9483	0.0615374	0.0242867	1296.02	5.99961	1	1	910.25	452.546	Palearctic
4274	1.28809e+07	6.22336e+06	1	170	0	6	576.732	799.807	-9.37276	22.0402	-42.6228	64.663	0.0243526	0.024282	1736.43	2.38891	1	1	830.006	447.978	Palearctic
4275	1.29774e+07	6.22336e+06	1	166	0	6	549.593	1095.33	-8.8432	21.2897	-40.9188	62.2086	0.0245114	0.024282	1753.91	3.61122	1	1	753.582	443.114	Palearctic
4276	1.30739e+07	6.22336e+06	1	161	0	6	498.286	751.172	-8.21138	20.0748	-38.4089	58.4836	0.0246337	0.024282	1311.4	3.61148	1	1	682.261	432.728	Palearctic
4277	1.31704e+07	6.22336e+06	1	160	0	6	554.066	1037.94	-8.28181	17.7931	-36.1454	53.9384	0.024282	0.024282	1259.87	5.99961	1	2	617.814	475.067	Palearctic
4278	1.32669e+07	6.22336e+06	1	162	0	6	649.929	1209.36	-8.4409	15.6035	-34.005	49.6086	0.024282	0.024282	1451.27	2.38878	2	2	562.607	576.429	Palearctic
4279	1.33633e+07	6.22336e+06	1	162	0	6	709.725	1156.32	-8.59772	14.5021	-32.2515	46.7537	0.0410635	0.0549592	2150.91	2.38851	1	2	519.594	662.316	Palearctic
4280	1.34598e+07	6.22336e+06	1	156	0	6	658.933	1213.98	-8.28182	14.5529	-31.0763	45.6292	0.0573916	0.0549597	2885	0.000262975	2	2	491.985	661.125	Palearctic
4281	1.35563e+07	6.22336e+06	1	152	0	6	426.644	1249.34	-6.79777	15.5677	-29.4029	44.9706	0.0762492	0.0604794	2326.18	2.38851	2	3	482.431	619.184	Palearctic
4282	1.36528e+07	6.22336e+06	1	142	0	6	229.007	1110	-5.90003	16.4725	-28.4059	44.8785	0.10151	0.101509	2043.01	0.0013276	1	1	482.431	544.003	Palearctic
4297	1.51001e+07	6.22336e+06	1	119	0	6	102.137	752.748	-3.07042	14.6474	-21.428	36.061	0.145181	0.145181	818.001	5.99973	1	1	482.431	533.114	Palearctic
4298	1.51966e+07	6.22336e+06	1	121	0	6	101.316	536.091	-3.07042	14.6331	-21.428	36.061	0.145181	0.145181	937.998	3.61081	1	1	431.5	533.114	Palearctic
4299	1.52931e+07	6.22336e+06	1	124	0	6	102.137	752.748	-3.22726	14.7541	-21.5661	36.3202	0.145181	0.145181	973.787	0	2	3	397.823	530.841	Palearctic
4300	1.53896e+07	6.22336e+06	1	124	0	6	168.953	860.114	-3.61362	14.7543	-22.3197	37.0739	0.145181	0.145181	1105.19	4.6e-05	3	3	385.945	558.863	Palearctic
4301	1.5486e+07	6.22336e+06	1	124	0	6	514.283	2287.36	-5.34312	13.4431	-24.483	37.9261	0.216414	0.161496	1195.56	0.398129	4	4	397.823	650.747	Palearctic
4302	1.55825e+07	6.22336e+06	1	128	0	6	322.335	1572.16	-4.03413	14.9261	-22.4277	37.3538	0.207609	0.172248	1314	0.398129	3	4	431.5	636.819	Palearctic
4303	1.5679e+07	6.22336e+06	1	126	0	6	75.01	996.704	-2.5546	15.5888	-20.0699	35.6587	0.206807	0.172248	1468.21	0.398781	1	1	482.431	597.366	Palearctic
4304	1.57755e+07	6.22336e+06	1	123	0	6	112.181	661.445	-2.32728	14.9554	-18.2113	33.1667	0.172249	0.172248	1308.58	6	1	1	545.809	578.547	Palearctic
4340	-1.5486e+07	6.12688e+06	1	69	0	81	42.0018	966.028	2.79999	13.8397	-7.63899	21.4787	0.152087	0.152086	2585	6	1	1	889.559	718.998	Nearctic
4341	-1.53896e+07	6.12688e+06	1	73	0	81	135	2399.97	2.4	13.0434	-8.81458	21.858	0.0680129	0.0301552	2509.99	6	1	1	795.646	639.998	Nearctic
4342	-1.52931e+07	6.12688e+06	1	73	0	81	137.737	1080.36	2.3	13.8333	-9.0886	22.9219	0.0323512	0.0301552	2162.62	6	3	6	702.431	538.139	Nearctic
4343	-1.51966e+07	6.12688e+06	1	87	0	81	144.021	1113.79	2.18214	14.4022	-9.48499	23.8871	0.0301551	0.0301551	1876.49	6	1	2	610.233	560.428	Nearctic
4344	-1.51001e+07	6.12688e+06	1	86	0	81	72.927	930.902	2.57493	14.9486	-8.90545	23.854	0.0280572	0.0285655	1458.81	6.00008	1	1	519.594	629.752	Nearctic
4346	-1.49071e+07	6.12688e+06	0	72	2	81	50.8331	525.854	4.12134	15.4776	-5.45993	20.9376	0.163324	0.163324	1181.27	6	1	1	347.886	1135.43	Nearctic
4347	-1.48106e+07	6.12688e+06	1	74	2	81	154.823	676.033	3.90348	15.1515	-5.20631	20.3578	0.163324	0.163324	1093.32	6.00018	1	1	272.904	1260.01	Nearctic
4348	-1.47142e+07	6.12688e+06	1	68	1	81	252.209	1037.83	2.37503	15.4367	-8.34448	23.4347	0.163324	0.163324	809.856	6.00007	1	1	215.75	1135.43	Nearctic
4365	-1.30739e+07	6.12688e+06	1	90	0	125	220.651	1317.62	5.15707	15.3107	-4.01828	19.329	9.7864	0.430437	2001.45	6	1	1	0	2671.43	Nearctic
4366	-1.29774e+07	6.12688e+06	1	92	0	125	254.25	1431.55	5.09281	15.261	-4.08543	19.3464	0.273716	0.414443	1913.87	6.00002	1	1	96.4863	3116.86	Nearctic
4367	-1.28809e+07	6.12688e+06	1	115	0	125	183.963	1250.36	5.1712	16.2588	-5.02743	21.2862	0.183114	0.149475	1887.93	6.57238	2	2	192.973	2547.93	Nearctic
4368	-1.27844e+07	6.12688e+06	4	128	2	129	525.883	2435.11	3.79948	16.1405	-7.53251	23.673	1.05895	0.145116	2036.91	6.8684	3	5	215.75	1895.55	Nearctic
4369	-1.26879e+07	6.12688e+06	4	140	0	129	855.679	2447.59	2.164	16.6462	-10.1178	26.7639	0.284686	0.00982587	1651.56	5.99992	4	8	192.973	1417.18	Nearctic
4370	-1.25915e+07	6.12688e+06	4	140	0	129	1163.9	2395.78	0.542669	16.3886	-12.6598	29.0484	0.0225903	0.00703707	1468.49	3.71061	4	8	215.75	994.987	Nearctic
4371	-1.2495e+07	6.12688e+06	4	137	0	129	1243.6	2248.06	-0.246658	17.0466	-14.8452	31.8919	0.00976813	0.00667601	1053.21	6	4	6	272.904	775.757	Nearctic
4372	-1.23985e+07	6.12688e+06	4	135	0	140	1272.63	1697.8	-0.893064	17.705	-17.7972	35.5022	0.0123408	0.00667625	1054.68	6	3	6	347.886	578.92	Nearctic
4373	-1.2302e+07	6.12688e+06	4	136	0	140	1385.55	1743.85	-1.80373	17.5448	-20.4944	38.0392	0.060309	0.0217339	1138.89	6	4	7	431.5	498.533	Nearctic
4374	-1.22055e+07	6.12688e+06	4	139	0	140	1468.84	1610.25	-2.36079	17.2304	-22.0032	39.2336	0.0834938	0.122506	847.117	5.9999	5	5	519.594	483.963	Nearctic
4375	-1.2109e+07	6.12688e+06	4	146	0	140	1359.37	1688.93	-1.97146	17.788	-22.0218	39.8098	0.122885	0.122506	743.611	3.43409	5	5	586.903	482.784	Nearctic
4376	-1.20125e+07	6.12688e+06	4	144	0	140	1271.4	1648.07	-1.58239	18.2945	-21.5584	39.8529	0.120295	0.122506	832.713	9.75e-05	2	3	610.233	505.571	Nearctic
4377	-1.19161e+07	6.12688e+06	4	144	0	140	1415.02	1776.52	-2.0893	17.7193	-21.096	38.8153	0.159525	0.129718	835.383	2.56591	1	1	647.25	547.139	Nearctic
4378	-1.18196e+07	6.12688e+06	4	144	0	140	951.997	1349.66	0.0498858	19.6652	-19.2508	38.916	0.131797	0.129718	600.456	6.00015	6	6	695.772	535.138	Nearctic
4379	-1.17231e+07	6.12688e+06	4	149	0	140	747.466	596.719	0.806944	21.0944	-19.6733	40.7677	0.207166	0.129718	484.204	10.0066	3	3	753.582	479.997	Nearctic
4380	-1.16266e+07	6.12688e+06	4	153	0	140	716.968	582.354	0.442672	21.5099	-22.508	44.0179	1.01782	0.12972	627.422	10.3025	6	6	818.713	457.32	Nearctic
4381	-1.15301e+07	6.12688e+06	4	155	0	140	730.29	695.511	-0.267984	20.8543	-23.6978	44.5521	0.258591	0.222176	715.319	7.4408	1	2	889.559	448.928	Nearctic
4382	-1.14336e+07	6.12688e+06	4	157	0	140	706.427	659.919	0.232012	21.5232	-22.7372	44.2604	0.32421	0.245254	618.271	7.44095	1	2	964.863	440.536	Nearctic
4383	-1.13371e+07	6.12688e+06	4	158	0	140	555.204	562.221	0.357065	23.1433	-24.4391	47.5824	0.623085	0.254554	568.24	11.151	2	5	1043.66	415.251	Nearctic
4384	-1.12407e+07	6.12688e+06	5	157	0	140	635.88	379.169	-0.253598	22.789	-25.7977	48.5867	0.244461	0.130748	633.672	3.43432	2	3	1125.21	440.07	Nearctic
4385	-1.11442e+07	6.12688e+06	5	156	0	140	582.244	407.129	-0.27147	22.3746	-26.4013	48.7759	0.14277	0.130748	429.139	5.99976	1	1	1208.97	454.891	Nearctic
4386	-1.10477e+07	6.12688e+06	5	154	0	140	615.702	408.264	-0.817866	21.652	-27.3557	49.0077	0.131704	0.110573	651.949	1.74e-05	1	1	1294.5	472.139	Nearctic
4387	-1.09512e+07	6.12688e+06	5	150	0	125	575.545	314.458	-0.850123	21.7795	-27.2449	49.0245	0.123974	0.110428	1026.58	0.427654	3	3	1381.47	465.571	Nearctic
4388	-1.08547e+07	6.12688e+06	5	150	0	125	540.728	412.659	-0.757316	22.1433	-26.7977	48.941	0.486004	0.640224	831.862	1	1	1	1469.64	456.179	Nearctic
4389	-1.07582e+07	6.12688e+06	5	151	0	125	448.556	557.115	-0.471465	22.5478	-26.6508	49.1986	0.726873	0.635447	539.641	1	2	5	1558.78	451.211	Nearctic
4390	-1.06617e+07	6.12688e+06	5	148	0	125	470.784	443.815	-0.59653	22.3679	-26.9687	49.3366	0.637826	0.635438	917.538	0.999958	3	4	1648.76	449.963	Nearctic
4391	-1.05652e+07	6.12688e+06	4	144	0	125	487.575	285.383	-1.03226	21.8264	-27.6312	49.4575	0.514067	0.00515299	697.421	0.000144592	1	1	1739.43	442.571	Nearctic
4392	-1.04688e+07	6.12688e+06	4	142	0	125	450.149	140.075	-1.23226	21.6642	-28.1384	49.8026	0.210342	0.00515299	625.252	3.43407	2	2	1830.7	436.285	Nearctic
4393	-1.03723e+07	6.12688e+06	3	143	0	125	479.04	187.04	-1.6144	21.5748	-28.2325	49.8074	0.0334389	0.00515299	818.628	0	3	3	1922.48	447.928	Nearctic
4394	-1.02758e+07	6.12688e+06	3	138	0	125	514.64	231.074	-2.02506	21.553	-28.0942	49.6471	0.0198205	0.00515299	780.655	0	2	2	2014.69	468.248	Nearctic
4395	-1.01793e+07	6.12688e+06	3	136	0	125	526.285	220.854	-2.24293	21.5049	-28.0194	49.5243	0.00515315	0.00515299	899.358	0	2	2	2107.29	491.606	Nearctic
4396	-1.00828e+07	6.12688e+06	3	130	0	125	454.93	213.285	-2.3608	21.6058	-28.4096	50.0155	0.0169114	0.00515299	702.272	0	2	3	2200.23	509.464	Nearctic
4397	-9.98633e+06	6.12688e+06	3	124	0	125	389.752	165.039	-2.6608	21.7268	-29.2209	50.9478	0.215873	0.00515299	648.48	0	1	1	2293.45	514	Nearctic
4398	-9.88984e+06	6.12688e+06	3	119	0	125	359.819	140.645	-2.97866	21.6599	-30.3161	51.9761	0.0130831	0.00515294	865.787	0	2	2	2386.94	504.533	Nearctic
4399	-9.79336e+06	6.12688e+06	3	114	0	125	360.072	161.779	-3.49653	21.4761	-30.8203	52.2964	0.107145	0.00101602	961.403	0	2	3	2480.65	492.211	Nearctic
4400	-9.69687e+06	6.12688e+06	3	113	0	125	308.077	139.216	-3.55012	21.8109	-31.0666	52.8776	0.101051	0.00101602	983.969	0.000153031	2	3	2574.57	476.784	Nearctic
4401	-9.60038e+06	6.12688e+06	3	114	0	125	286.325	115.432	-3.45013	21.8656	-30.4921	52.3578	0.184801	0.00101603	955.96	3.43406	3	4	2668.68	484.928	Nearctic
4402	-9.5039e+06	6.12688e+06	3	114	0	125	282.749	123.963	-3.8144	21.312	-30.165	51.477	0.200095	0.00216906	883.275	0	2	2	2703.34	517.176	Nearctic
4403	-9.40741e+06	6.12688e+06	3	110	0	125	261.858	196.099	-4.49653	21.062	-30.8604	51.9224	0.119719	0.00216906	1147.54	0	1	1	2624.71	503.784	Nearctic
4404	-9.31092e+06	6.12688e+06	3	106	0	125	219.288	158.144	-4.73226	20.8765	-31.0472	51.9237	0.131966	0.00216906	1397.48	0	3	4	2547.31	487.32	Nearctic
4405	-9.21444e+06	6.12688e+06	3	104	0	125	186.573	151.933	-4.78586	20.7089	-31.1638	51.8727	0.00605667	0.00216904	1408.28	0	3	4	2471.25	476.856	Nearctic
4406	-9.11795e+06	6.12688e+06	3	116	0	125	143.357	206.178	-4.90372	20.4493	-31.1963	51.6456	0.198373	0.00101602	1691.85	0	2	3	2396.67	470.32	Nearctic
4407	-9.02147e+06	6.12688e+06	3	118	0	125	82.712	116.032	-5.03226	20.0392	-31.0767	51.1159	0.0607999	0.00101602	1801.78	0.000119236	2	2	2323.7	469.355	Nearctic
4408	-8.92498e+06	6.12688e+06	3	116	0	90	59.8885	141.313	-5.16079	19.6296	-31.0775	50.7072	0.00679235	0.00101602	1890.66	2.56566	1	1	2252.49	472.283	Nearctic
4409	-8.82849e+06	6.12688e+06	3	107	0	90	82.8139	193.841	-5.27147	19.1641	-31.1747	50.3387	0.00110121	0.00101603	2452.12	0	2	2	2183.24	480.819	Nearctic
4410	-8.73201e+06	6.12688e+06	3	102	0	90	74.2431	169.201	-5.4536	18.9142	-31.2284	50.1426	0.00180627	0.00223662	2715.24	0.000121338	2	3	2116.11	479.283	Nearctic
4411	-8.63552e+06	6.12688e+06	3	95	0	101	58.4937	146.377	-5.2536	18.8958	-31.0684	49.9642	0.0110713	0.00223687	2452.88	2.56578	3	3	2051.33	473.998	Nearctic
4412	-8.53903e+06	6.12688e+06	3	93	0	101	34.9998	115	-5	19.0039	-30.7694	49.7733	0.0241711	0.024179	2552	2.56595	1	1	1979.73	474	Nearctic
4413	-8.44255e+06	6.12688e+06	3	91	0	101	10	39	-4.7	19.1702	-30.5078	49.6779	0.027671	0.024179	2382	6	1	1	1910.33	474	Nearctic
4420	-7.76714e+06	6.12688e+06	1	29	0	71	15	43.0003	-5.2	15.8905	-29.0472	44.9378	0.00025182	0.000246046	1472	6	1	1	1510.25	477	Nearctic
4421	-7.67066e+06	6.12688e+06	1	29	0	117	16.4988	98.3848	-5.44293	15.3238	-29.1394	44.4632	0.565132	0.000246046	1565.76	6	3	4	1469.64	475.673	Nearctic
4422	-7.57417e+06	6.12688e+06	1	30	0	117	21.7841	134.347	-5.4072	14.9041	-29.0434	43.9475	0.000246758	0.000246046	1739.51	6	1	1	1434.37	497.566	Nearctic
4424	-7.3812e+06	6.12688e+06	1	55	0	140	132.182	443.714	-5.74293	14.3762	-28.9436	43.3198	0.0893133	0	2399.97	0	1	2	1371.33	534.281	Nearctic
4425	-7.28471e+06	6.12688e+06	1	49	0	140	222.64	324.987	-5.98933	14.2368	-29.1006	43.3375	0	0	2802.2	0	1	1	1312.36	560.459	Nearctic
4426	-7.18823e+06	6.12688e+06	1	45	0	140	249.32	189.893	-5.9072	14.4059	-28.9913	43.3972	0	0	3076.36	0	2	4	1258.03	570.816	Nearctic
4427	-7.09174e+06	6.12688e+06	1	45	0	140	303.035	206.075	-6.0072	14.5335	-28.9724	43.506	0	0	3421.83	0	3	3	1208.97	579.782	Nearctic
4428	-6.99525e+06	6.12688e+06	1	44	0	140	342.712	303.07	-6.08933	14.6967	-29.0943	43.7909	0	0	3691.31	0	2	3	1165.85	598.531	Nearctic
4429	-6.89877e+06	6.12688e+06	1	47	0	140	358.888	365.675	-6.08933	15.0302	-29.2576	44.2878	0	0	3338.4	0	2	3	1129.34	607.208	Nearctic
4430	-6.80228e+06	6.12688e+06	1	48	0	140	366.742	302.723	-6.13573	15.4441	-29.5132	44.9573	0	0	3355.29	0.000135349	4	5	1100.11	617.243	Nearctic
4431	-6.7058e+06	6.12688e+06	1	51	0	140	339.826	533.072	-6	16.1618	-29.5788	45.7406	0	0	3230.68	2.56583	3	4	1078.75	619.35	Nearctic
4432	-6.60931e+06	6.12688e+06	1	53	0	140	251.817	510.025	-5.48933	16.7277	-29.0609	45.7886	0	0	2593.04	3.43435	2	3	1065.73	610.531	Nearctic
4433	-6.51282e+06	6.12688e+06	1	55	0	140	307.132	547.191	-5.61787	16.4934	-28.514	45.0074	2.2e-11	0	2171.36	5.99982	3	4	1025.66	610.422	Nearctic
4434	-6.41634e+06	6.12688e+06	1	54	0	140	349.099	413.995	-5.5536	16.3176	-28.0304	44.3479	2.57e-06	0	2423.67	2.56578	2	3	955.165	597.566	Nearctic
4435	-6.31985e+06	6.12688e+06	1	54	0	140	420.603	429.526	-5.77146	16.0407	-28.0025	44.0432	1.22e-09	0	2772.84	2.56564	3	4	889.559	591.782	Nearctic
4436	-6.22336e+06	6.12688e+06	2	58	0	140	514.154	448.398	-6.07866	15.5036	-27.9189	43.4225	0.000146591	3.42e-08	2642.1	0	1	1	830.006	622.357	Nearctic
4437	-6.12688e+06	6.12688e+06	2	61	0	140	498.756	791.99	-5.92506	14.8216	-27.0448	41.8664	0.00385495	0.00417194	2900.37	0.000327976	1	3	777.897	688.07	Nearctic
4438	-6.03039e+06	6.12688e+06	1	63	0	34	342.352	974.62	-4.93573	14.9685	-25.2953	40.2638	0.00417434	0.00417194	2642.24	6	4	4	734.818	753.566	Nearctic
4439	-5.93391e+06	6.12688e+06	1	64	0	34	93.1859	989.356	-3.44293	15.1662	-23.516	38.6822	0.305944	0.00417194	2148.33	6	4	6	702.431	797.28	Nearctic
4493	-723647	6.12688e+06	2	74	0	111	37.1039	369.414	8.16427	15.6348	1.23375	14.401	11.6615	12.5753	318.851	31	1	1	347.886	1251.87	Palearctic
4494	-627161	6.12688e+06	5	114	3	120	86.7192	777.858	8.35707	16.3636	0.89222	15.4714	3.52719	2.9685	375.58	30.9997	4	5	272.904	1687.76	Palearctic
4495	-530674	6.12688e+06	5	130	2	140	212.793	1226.77	7.65708	17.0346	-0.683965	17.7186	6.76964	2.86401	289.239	26.7174	2	6	215.75	1837.53	Palearctic
4496	-434188	6.12688e+06	11	134	5	189	371.349	1134.89	6.35361	17.1288	-2.51797	19.6467	21.8368	6.53521	151.178	30.1519	3	6	192.973	1618.85	Palearctic
4497	-337702	6.12688e+06	12	142	11	189	246.403	1161.12	7.05707	17.708	-2.28935	19.9973	44.8591	10.1717	103.781	38.3028	2	3	215.75	934.5	Palearctic
4498	-241216	6.12688e+06	10	131	5	173	115.396	827.45	7.71786	17.7977	-1.15259	18.9503	150.72	30.1169	73.3177	40.2968	2	2	215.75	742.044	Palearctic
4509	820133	6.12688e+06	2	143	0	1115	18.3919	96.1388	7.7	19.0499	-3.32395	22.3738	58.1362	50.784	142.253	43.0066	1	3	409.357	832.4	Palearctic
4510	916620	6.12688e+06	2	150	0	19	35.7467	142.421	7.43573	19.4814	-4.90489	24.3863	77.1075	53.1055	93.1265	43.4342	2	2	482.431	721.034	Palearctic
4511	1.01311e+06	6.12688e+06	2	135	0	1115	23.9282	126.606	7.6	19.7532	-4.37467	24.1279	95.9292	56.5089	96.4304	43.4348	1	1	562.607	621.574	Palearctic
4512	1.10959e+06	6.12688e+06	2	86	0	1115	7.85874	54.512	7.95707	20.3739	-6.16455	26.5384	87.3857	95.3623	107.359	51.4144	1	1	647.25	641.279	Palearctic
4513	1.20608e+06	6.12688e+06	3	161	0	1115	44.3643	226.685	7.45708	20.0834	-4.81462	24.898	87.0733	71.0387	48.0235	51.1696	1	1	734.818	783.045	Palearctic
4514	1.30256e+06	6.12688e+06	3	147	0	265	141.684	227.541	6.82135	20.112	-4.69916	24.8111	29.8083	22.7108	79.2709	31.4343	3	5	824.379	784.002	Palearctic
4515	1.39905e+06	6.12688e+06	3	150	1	265	160.471	248.575	6.62134	20.6008	-4.49384	25.0946	26.9071	23.1145	75.1074	33.1443	3	4	915.349	650.074	Palearctic
4516	1.49554e+06	6.12688e+06	3	149	1	265	136.596	277.925	6.85707	20.8028	-4.22844	25.0312	23.711	18.5335	93.6355	28.0007	1	3	1007.35	583.502	Palearctic
4517	1.59202e+06	6.12688e+06	4	157	1	265	28.1477	122.439	7.51066	21.2507	-3.60449	24.8552	28.2624	20.2996	208.065	37.434	5	7	1100.11	510.931	Palearctic
4518	1.68851e+06	6.12688e+06	3	122	0	1115	7.00026	50.0009	7.5	21.1831	-3.42895	24.612	16.1629	16.1628	298	34	1	1	1193.47	459.001	Palearctic
4519	1.785e+06	6.12688e+06	1	132	0	1115	12.2158	49.6824	7.4464	20.3437	-3.07293	23.4166	17.8559	17.8559	341	34	1	1	1258.03	513.573	Palearctic
4522	2.07445e+06	6.12688e+06	1	205	0	1115	40.2478	172.561	6.46427	20.164	-6.37964	26.5437	34.4267	10.9153	123.902	30.579	4	5	1434.37	708.816	Palearctic
4523	2.17094e+06	6.12688e+06	1	206	0	12	79.9598	172	6.2	20.7822	-7.06784	27.8501	22.2616	12.146	148.738	31.4344	3	4	1500.97	691.425	Palearctic
4524	2.26743e+06	6.12688e+06	1	203	0	17	40.9981	130.891	6.3	21.1888	-7.34985	28.5386	72.0145	20.7723	68.3647	34	4	5	1570.68	641.822	Palearctic
4525	2.36391e+06	6.12688e+06	1	204	0	17	42.1439	123.395	6.01067	21.3914	-8.1401	29.5315	150.655	23.0785	91.4346	33.9997	2	3	1643.1	635.931	Palearctic
4526	2.4604e+06	6.12688e+06	1	201	0	1115	92.4261	247.676	5.54641	21.4924	-9.13771	30.6301	17.9761	9.96694	140.163	30.2896	5	6	1717.89	659.285	Palearctic
4527	2.55689e+06	6.12688e+06	1	187	0	1115	105.536	192.182	5.32854	21.7155	-9.70782	31.4233	18.6439	9.77721	107.056	31.4344	2	6	1794.75	654.035	Palearctic
4528	2.65337e+06	6.12688e+06	1	208	0	1115	141.282	213.647	5.04641	21.8142	-10.4402	32.2544	20.9449	10.6681	140.977	33.1444	4	5	1873.42	640.928	Palearctic
4529	2.74986e+06	6.12688e+06	1	206	0	1115	109.531	137.071	4.96427	22.0965	-10.8798	32.9763	11.4052	9.06586	122.238	28.5654	5	7	1953.7	633.285	Palearctic
4536	3.42526e+06	6.12688e+06	1	203	1	59	160.43	159.675	4.12853	22.7563	-12.8924	35.6487	65.6876	12.0165	132.318	27.9999	2	8	2547.31	620.107	Palearctic
4537	3.52175e+06	6.12688e+06	1	202	1	59	149	177.315	4.31067	22.8996	-12.958	35.8576	52.6756	16.4779	96.9024	26.7174	5	7	2635.33	618.819	Palearctic
4538	3.61824e+06	6.12688e+06	1	202	1	59	143.285	173.923	4.31067	23.0926	-13.0564	36.149	168.61	32.634	75.8885	30.5787	1	3	2723.92	632.568	Palearctic
4539	3.71472e+06	6.12688e+06	1	199	1	59	165.104	177.251	4.21067	23.2014	-13.6262	36.8276	67.3425	19.4506	78.6078	27.1448	1	1	2813.03	624.07	Palearctic
4604	9.98633e+06	6.12688e+06	1	190	0	6	493.957	423.157	-3.27144	24.2497	-30.4713	54.721	3.77322	3.93257	400.497	17.4265	3	5	3224.72	403.391	Palearctic
4605	1.00828e+07	6.12688e+06	1	195	0	6	548.847	582.976	-4.31784	23.8093	-32.3604	56.1697	3.09811	3.93259	874.865	6.42743	2	5	3164.98	414.392	Palearctic
4606	1.01793e+07	6.12688e+06	1	193	0	6	601.133	615.051	-4.91785	23.3939	-33.3898	56.7837	8.92503	0.545655	692.841	4.43478	2	4	3107.1	407.822	Palearctic
4607	1.02758e+07	6.12688e+06	1	195	0	6	618.702	712.474	-5.19999	22.8922	-33.4815	56.3737	0.550464	0.549254	499.472	9.99382	3	4	3051.16	406.285	Palearctic
4608	1.03723e+07	6.12688e+06	1	199	0	6	502.177	671.912	-4.48935	23.1278	-32.4749	55.6027	0.746897	0.817605	518.967	13.9987	2	2	2997.29	392.787	Palearctic
4609	1.04688e+07	6.12688e+06	1	200	0	6	666.149	1556.13	-4.94639	21.7205	-32.2453	53.9658	0.778019	0.817609	1079.54	0.999942	3	3	2934.52	408.034	Palearctic
4610	1.05652e+07	6.12688e+06	1	204	0	6	1099.43	1676.32	-7.02475	19.3665	-33.3049	52.6714	0.98597	0.665353	1954.31	0.42763	1	2	2868.74	456.458	Palearctic
4611	1.06617e+07	6.12688e+06	1	204	0	6	1155.47	1853.41	-7.42133	19.3184	-33.9051	53.2235	0.537931	0.509046	1840.76	0.427849	1	1	2778.07	455.248	Palearctic
4612	1.07582e+07	6.12688e+06	1	197	0	6	1056.16	1887.71	-7.3928	20.1941	-34.578	54.7721	0.485523	0.509044	1507.9	2.5657	2	3	2687.8	445.643	Palearctic
4613	1.08547e+07	6.12688e+06	1	195	0	6	976.66	1571.32	-7.41067	20.9777	-35.5496	56.5273	0.930154	0.509044	1676.32	1.71711	2	3	2597.97	437.037	Palearctic
4614	1.09512e+07	6.12688e+06	1	191	0	6	1368.97	1933.13	-9.90687	19.3145	-38.5489	57.8635	0.936028	0.45345	1668.67	1.71755	2	2	2508.64	497.604	Palearctic
4615	1.10477e+07	6.12688e+06	1	191	0	6	1106.67	1856.06	-9.27496	20.7407	-39.3747	60.1154	0.641907	0.166806	1562.52	6.00035	2	2	2419.86	477.609	Palearctic
4616	1.11442e+07	6.12688e+06	1	190	0	6	892.865	1895.01	-8.58935	21.7123	-40.2439	61.9562	0.202952	0.174384	1535.37	9.43351	3	5	2331.7	440.932	Palearctic
4617	1.12407e+07	6.12688e+06	1	188	0	6	1160.73	2034.47	-10.2464	20.3742	-42.213	62.5872	0.254431	0.30315	1886.81	2.56578	2	2	2244.21	458.677	Palearctic
4618	1.13371e+07	6.12688e+06	1	188	0	6	1517.4	2222.9	-11.957	18.6655	-43.4915	62.157	0.275754	0.300202	1824.36	2.56614	2	3	2157.5	486.853	Palearctic
4619	1.14336e+07	6.12688e+06	1	187	0	6	1352.01	1839.61	-10.8678	19.628	-42.1243	61.7523	0.299474	0.300202	1649.58	6	2	3	2071.65	452.46	Palearctic
4620	1.15301e+07	6.12688e+06	1	184	0	6	1373.45	1827.57	-10.832	19.2291	-41.5759	60.805	0.29074	0.298832	1564.74	5.99937	1	2	1986.77	466.208	Palearctic
4621	1.16266e+07	6.12688e+06	1	181	0	6	1040.65	1542.93	-8.88939	21.0062	-39.3416	60.3478	0.333572	0.379394	1965.8	0.000629401	1	1	1903.01	442.035	Palearctic
4622	1.17231e+07	6.12688e+06	1	181	0	6	814.374	1393.86	-7.59657	22.2561	-37.5626	59.8187	0.312823	0.398178	976.573	5.99978	1	2	1820.5	439.072	Palearctic
4623	1.18196e+07	6.12688e+06	1	180	0	6	941.108	1076.89	-8.14825	21.4883	-37.4508	58.9391	0.524016	0.398179	886.418	3.86182	2	2	1739.43	490.356	Palearctic
4624	1.19161e+07	6.12688e+06	1	180	0	6	1029.15	1264.37	-8.50346	20.6941	-37.3705	58.0646	0.784627	0.896536	799.044	3.56615	2	3	1660.01	542.209	Palearctic
4625	1.20125e+07	6.12688e+06	1	179	0	6	948.561	1102.25	-8.07495	20.7661	-36.734	57.5001	0.89828	0.896544	354.661	7	1	1	1582.49	571.57	Palearctic
4626	1.2109e+07	6.12688e+06	1	180	0	6	932.048	1231.7	-8.04293	20.9163	-36.6904	57.6067	0.907934	0.896544	492.782	6.99995	2	2	1497.87	608.145	Palearctic
4627	1.22055e+07	6.12688e+06	1	177	0	6	1019.08	1223.25	-8.76077	20.5551	-38.0445	58.5996	0.911116	0.924266	1063.01	6.57173	2	3	1404.86	633.999	Palearctic
4628	1.2302e+07	6.12688e+06	1	174	0	6	1062.61	1429.39	-9.56077	20.3065	-39.8312	60.1377	0.840447	0.924267	2024.79	0.57237	1	1	1312.36	628.819	Palearctic
4629	1.23985e+07	6.12688e+06	1	175	0	6	966.69	1331.78	-9.63226	20.7997	-41.0469	61.8466	0.816244	0.924267	2494.04	0.57237	2	2	1220.47	589.071	Palearctic
4630	1.2495e+07	6.12688e+06	1	173	0	6	1085.01	1800.63	-11.1106	19.9679	-43.3401	63.3081	0.828054	0.924267	2875.87	0.572645	2	2	1129.34	574.924	Palearctic
4631	1.25915e+07	6.12688e+06	1	172	0	6	897.994	1750.8	-11.0464	20.653	-43.9281	64.5811	0.748313	0.924267	2148.67	3.13809	1	1	1039.19	513.677	Palearctic
4632	1.26879e+07	6.12688e+06	1	170	0	6	925.525	1372.57	-11.4643	20.2716	-44.502	64.7735	0.402842	0.0440247	2637.53	2.56578	2	3	950.28	511.032	Palearctic
4633	1.27844e+07	6.12688e+06	1	173	0	6	1069.29	1442.13	-11.7392	19.3588	-44.2816	63.6403	0.0287749	0.0242824	2368.18	2.56615	1	2	862.999	567.812	Palearctic
4634	1.28809e+07	6.12688e+06	1	172	0	6	764.43	1204.82	-9.60007	20.2295	-41.6294	61.8588	0.0243976	0.024282	1707.73	5.99972	1	1	777.897	560.529	Palearctic
4635	1.29774e+07	6.12688e+06	1	170	0	6	719.992	1321.52	-8.81789	19.477	-39.6077	59.0847	0.0243986	0.024282	2140.25	3.43384	1	1	695.772	579.989	Palearctic
4636	1.30739e+07	6.12688e+06	1	171	0	6	591.277	912.329	-7.70004	18.7456	-36.4581	55.2037	0.0243664	0.024282	3010.51	0.000279659	1	1	617.814	581.558	Palearctic
4637	1.31704e+07	6.12688e+06	1	171	0	6	762.396	1319.56	-8.25705	15.9646	-34.5079	50.4724	0.0242997	0.024282	1649.79	2.56616	1	1	545.809	652.447	Palearctic
4638	1.32669e+07	6.12688e+06	1	169	0	6	682.253	1796.95	-7.52509	14.5841	-30.8792	45.4632	0.024282	0.024282	1383.03	6.00038	2	4	482.431	745.63	Palearctic
4639	1.33633e+07	6.12688e+06	1	162	0	6	355.088	1641.68	-5.48965	15.0559	-27.1406	42.1965	0.024282	0.024282	1596.73	9.43318	1	1	431.5	797.207	Palearctic
4640	1.34598e+07	6.12688e+06	1	158	0	6	621.991	1585	-7.59993	14.5458	-29.5225	44.0683	0.024282	0.024282	2347.99	0.000660526	1	1	397.823	708.003	Palearctic
4656	1.50036e+07	6.12688e+06	1	124	0	6	5	103	-1	14.5364	-17.3409	31.8773	0.146802	0.148094	774	11.9993	1	1	482.431	666	Palearctic
4657	1.51001e+07	6.12688e+06	1	125	0	6	54.0676	407.137	-1.62504	14.6474	-18.6168	33.2641	0.14452	0.145181	865.437	5.99931	4	6	409.357	611.781	Palearctic
4658	1.51966e+07	6.12688e+06	1	127	0	6	172.241	1164.08	-2.40717	14.0381	-20.0275	34.0656	0.132077	0.145181	965.671	0	3	8	347.886	614.6	Palearctic
4659	1.52931e+07	6.12688e+06	1	123	0	6	564.992	1705.02	-4.3962	12.8272	-22.0102	34.8373	0.126471	0.142414	967.617	6.6e-05	3	4	305.116	683.59	Palearctic
4660	1.53896e+07	6.12688e+06	1	124	0	6	652.416	2198.04	-4.89626	13.3016	-22.8309	36.1326	0.286357	0.164697	942.978	0.572816	5	8	289.459	702.451	Palearctic
4661	1.5486e+07	6.12688e+06	1	126	0	6	283.731	4308.32	-2.68966	15.4432	-22.3585	37.8017	0.516649	0.515526	1008.66	4.43422	1	2	305.116	652.434	Palearctic
4662	1.55825e+07	6.12688e+06	1	132	0	6	212.497	2810.19	-2.17148	16.0659	-20.314	36.3799	0.515533	0.515533	1007.05	4.43422	3	6	347.886	674.352	Palearctic
4663	1.5679e+07	6.12688e+06	1	129	0	6	97.0789	1243.57	-1.27869	15.2117	-17.6989	32.9105	0.515533	0.515533	1371.17	4.43447	3	4	409.357	682.816	Palearctic
4664	1.57755e+07	6.12688e+06	1	125	0	6	122.644	1084.53	-1.03227	14.8519	-15.8918	30.7437	0.515533	0.515533	1307.98	6.57236	1	1	482.431	691.35	Palearctic
4696	-1.5872e+07	6.03039e+06	1	73	0	81	138.998	1794.98	3.5	12.7949	-5.20172	17.9966	0.152088	0.152088	2989	6	1	1	1287.29	953	Nearctic
4697	-1.57755e+07	6.03039e+06	1	74	0	81	31.031	750.209	3.63528	13.2665	-4.94538	18.2119	0.152088	0.152088	2795	6	1	1	1193.47	956.647	Nearctic
4698	-1.5679e+07	6.03039e+06	1	77	0	81	98.19	1405.35	3.12941	12.7257	-5.67179	18.3975	0.152088	0.152088	2681.83	6	3	6	1100.11	940.513	Nearctic
4699	-1.55825e+07	6.03039e+06	1	77	0	81	45.1786	2047.96	3.12941	13.2196	-6.23973	19.4593	0.152088	0.152088	2509.52	6	1	1	1007.35	872.528	Nearctic
4700	-1.5486e+07	6.03039e+06	1	80	0	81	160.117	1221.03	2.94559	13.2094	-6.70795	19.9173	0.152087	0.152087	2258.85	6	6	7	915.349	774.733	Nearctic
4701	-1.53896e+07	6.03039e+06	1	79	0	81	111.631	1317.94	3.17794	13.5046	-6.89184	20.3964	0.104154	0.085195	2073.02	6	1	1	824.379	680.499	Nearctic
4702	-1.52931e+07	6.03039e+06	1	69	0	81	27.5	536	3.2	14.0259	-7.25396	21.2799	0.0301552	0.0301552	2032.99	6	1	1	734.818	600	Nearctic
4727	-1.28809e+07	6.03039e+06	1	88	0	125	101.031	787.622	6.61324	15.6087	-1.4072	17.0158	0.495922	0.516213	1704	6.29493	1	1	136.452	2710.47	Nearctic
4728	-1.27844e+07	6.03039e+06	1	99	0	125	179.28	1073.5	6.52941	16.2215	-2.10049	18.322	0.467791	0.470849	1579.92	7.76934	1	3	136.452	2626.13	Nearctic
4729	-1.26879e+07	6.03039e+06	1	117	0	125	210.577	1223.14	6.22645	17.3981	-3.55067	20.9488	2.16188	0.0664497	1495.47	10.2306	2	2	96.4863	2820.11	Nearctic
4730	-1.25915e+07	6.03039e+06	4	127	0	129	509.791	1816.76	4.82351	16.8907	-5.46592	22.3566	0.23977	0.0135278	1482.88	4.82054	2	8	136.452	2062.89	Nearctic
4731	-1.2495e+07	6.03039e+06	4	141	0	140	836.456	2283.2	3.09705	17.5449	-8.68568	26.2306	0.273555	0.0104569	1337.98	6.00016	1	2	215.75	1286.45	Nearctic
4732	-1.23985e+07	6.03039e+06	4	139	0	140	876.693	2056.33	2.27792	18.9503	-12.1963	31.1466	1.24184	0.379009	875.5	10.2306	2	3	305.116	838.718	Nearctic
4733	-1.2302e+07	6.03039e+06	4	139	0	140	1032.79	2243.92	0.861763	18.912	-16.2598	35.1718	1.05249	0.318408	741.381	6	4	7	397.823	567.661	Nearctic
4734	-1.22055e+07	6.03039e+06	4	147	0	140	966.678	1575.91	0.561761	19.0328	-18.9821	38.0149	0.599674	0.273951	592.296	6	2	2	482.431	520.735	Nearctic
4735	-1.2109e+07	6.03039e+06	4	154	0	140	1113.73	1332.38	0.10736	18.7273	-19.0242	37.7515	0.229779	0.193553	525.876	5.99993	1	3	491.985	500.412	Nearctic
4736	-1.20125e+07	6.03039e+06	4	151	0	140	1090.86	1279.84	0.323542	19.472	-18.9565	38.4285	0.441446	0.193555	458.925	4.23075	1	1	519.594	519.604	Nearctic
4737	-1.19161e+07	6.03039e+06	4	155	0	140	965.09	1428.54	1.01029	20.1508	-17.6572	37.808	0.765821	0.352754	453.98	4.23082	1	1	562.607	599.604	Nearctic
4738	-1.18196e+07	6.03039e+06	4	157	0	140	1149.26	1441.09	0.455896	19.0251	-17.2532	36.2783	0.373011	0.352754	448.549	6.00008	4	6	617.814	696.352	Nearctic
4739	-1.17231e+07	6.03039e+06	5	157	0	140	985.552	1548.54	1.21912	20.034	-17.6535	37.6876	0.795957	0.352753	500.912	8.06418	1	2	682.261	617.882	Nearctic
4740	-1.16266e+07	6.03039e+06	5	158	0	140	952.382	999.426	1.15441	20.5198	-18.8308	39.3506	2.33009	0.330427	460.289	9.53861	1	2	753.582	561.058	Nearctic
4741	-1.15301e+07	6.03039e+06	5	161	0	140	830.823	753.546	1.3	21.0198	-19.9532	40.973	1.30558	0.35485	465.336	12.2949	1	1	830.006	499.662	Nearctic
4742	-1.14336e+07	6.03039e+06	5	159	0	140	684.971	734.588	1.51617	21.9805	-21.2712	43.2517	3.7782	0.595097	518.709	12.9999	1	1	910.25	482.103	Nearctic
4743	-1.13371e+07	6.03039e+06	5	158	0	140	649.251	606.294	1.22941	22.5325	-22.8282	45.3606	1.90715	0.439143	501.335	10.064	3	4	993.387	485.765	Nearctic
4744	-1.12407e+07	6.03039e+06	5	161	0	140	697.721	533.163	0.945584	22.445	-22.9358	45.3808	0.878279	0.316382	539.205	6	3	7	1078.75	492.883	Nearctic
4745	-1.11442e+07	6.03039e+06	5	165	0	140	713.367	638.602	0.416172	21.7454	-24.1742	45.9196	0.717036	0.44426	416.165	5.99993	2	2	1165.85	513.706	Nearctic
4746	-1.10477e+07	6.03039e+06	5	168	0	140	655.485	529.895	0.0426528	21.4718	-25.7565	47.2283	0.973511	0.228096	396.795	4.23075	3	5	1254.32	504.867	Nearctic
4747	-1.09512e+07	6.03039e+06	5	170	0	132	640.264	397.721	0.291182	21.892	-24.4815	46.3735	0.798369	0.608886	353.85	4.23082	3	4	1343.9	485.191	Nearctic
4748	-1.08547e+07	6.03039e+06	5	169	0	132	595.339	423.704	0.47794	22.4353	-23.6639	46.0992	0.866106	0.946644	418.597	5.93584	1	4	1434.37	465.382	Nearctic
4749	-1.07582e+07	6.03039e+06	5	169	0	132	654.044	308.956	0.194119	22.1286	-24.1827	46.3113	1.08134	0.700022	395.345	5.23057	1	1	1525.58	473.412	Nearctic
4750	-1.06617e+07	6.03039e+06	5	164	0	132	621.764	308.485	0.0617644	22.1572	-25.0144	47.1716	1.57232	0.700013	743.872	0.999958	2	2	1617.4	463.926	Nearctic
4751	-1.05652e+07	6.03039e+06	4	160	0	132	588.969	319.029	-0.154409	22.0179	-25.5027	47.5206	0.152152	0.00515299	747.302	0.00025262	3	3	1709.74	457.22	Nearctic
4752	-1.04688e+07	6.03039e+06	4	156	0	132	450.706	302.646	-0.102943	22.4403	-26.1754	48.6157	0.476536	0.00515299	471.125	5.99993	2	3	1802.51	442.324	Nearctic
4753	-1.03723e+07	6.03039e+06	4	156	0	132	449.904	157.853	-0.386765	22.5978	-26.6139	49.2117	0.38287	0.00515299	396.72	4.23075	1	1	1895.65	450.191	Nearctic
4754	-1.02758e+07	6.03039e+06	4	154	0	132	433.574	193.5	-0.56765	22.7148	-26.8391	49.5539	0.157858	0.00515299	467.78	4.23075	1	1	1989.12	467.677	Nearctic
4755	-1.01793e+07	6.03039e+06	3	153	0	132	407.986	192.618	-0.951473	22.6978	-27.3171	50.0149	0.644606	0.00515299	447.062	4.23075	2	2	2082.85	495.191	Nearctic
4756	-1.00828e+07	6.03039e+06	3	144	0	132	413.853	232.029	-1.25147	22.5954	-27.8618	50.4572	0.127532	0.00515299	452.924	4.23057	3	4	2176.83	504.029	Nearctic
4757	-9.98633e+06	6.03039e+06	3	141	0	132	378.176	168.764	-1.43823	22.755	-28.5096	51.2646	0.108367	0.00515299	607.459	0	3	3	2271.02	505.632	Nearctic
4758	-9.88984e+06	6.03039e+06	3	141	0	132	334.014	149.176	-1.3897	22.9736	-28.9955	51.9692	0.409072	0.00515321	622.366	0.000186214	2	2	2365.39	503.044	Nearctic
4759	-9.79336e+06	6.03039e+06	3	137	0	125	316.279	122.868	-1.45735	22.8949	-28.272	51.1668	0.754438	0.0220475	677.553	4.23056	2	3	2459.93	493.309	Nearctic
4760	-9.69687e+06	6.03039e+06	3	135	0	125	297.412	110.221	-1.88971	22.8076	-28.7651	51.5727	0.0877652	0.0220475	763.755	7.88e-05	1	1	2554.61	486.221	Nearctic
4761	-9.60038e+06	6.03039e+06	3	130	0	125	280.117	108.25	-2.20588	22.7281	-29.1217	51.8497	0.0772126	0.0220475	790.164	1.76936	3	4	2649.42	485.382	Nearctic
4762	-9.5039e+06	6.03039e+06	3	123	0	125	238.956	130.941	-2.37353	22.7092	-29.2885	51.9977	0.168273	0.0228968	626.969	4.23056	1	1	2649.42	489.118	Nearctic
4763	-9.40741e+06	6.03039e+06	3	117	0	125	203.074	84.9266	-2.57353	22.6947	-29.3482	52.0429	1.68083	0.0228968	777.099	0	1	2	2569.15	490.897	Nearctic
4764	-9.31092e+06	6.03039e+06	3	114	0	125	208.559	99.6323	-2.82206	22.3048	-29.5841	51.889	0.291268	0.0228968	983.878	0	1	3	2490.02	492.838	Nearctic
4765	-9.21444e+06	6.03039e+06	3	114	0	125	200.103	98.5149	-2.9897	22.0376	-29.75	51.7876	0.199314	0.0228966	991.43	0	2	2	2412.16	497.941	Nearctic
4766	-9.11795e+06	6.03039e+06	3	109	0	125	175.691	120.279	-3.18971	21.783	-29.8251	51.608	0.16549	0.010893	1161.69	0	3	3	2335.69	503.53	Nearctic
4767	-9.02147e+06	6.03039e+06	3	108	0	125	162.926	136.72	-3.42206	21.2633	-29.9227	51.1859	0.00968096	0.010893	1461.68	0	1	1	2260.75	515.5	Nearctic
4768	-8.92498e+06	6.03039e+06	3	116	0	125	147.191	129.853	-3.73823	20.7736	-30.0289	50.8025	0.0698855	0.010893	1752.94	0	1	1	2187.49	521.471	Nearctic
4769	-8.82849e+06	6.03039e+06	3	110	0	125	127.074	108.088	-3.87059	20.3666	-30.1205	50.4872	0.0116842	0.011472	2185.2	0	1	1	2116.11	526.28	Nearctic
4770	-8.73201e+06	6.03039e+06	3	108	0	125	134.603	91.3826	-4.15441	19.9461	-30.2247	50.1708	0.0196977	0.024179	2726.8	0	1	1	2046.78	529.956	Nearctic
4771	-8.63552e+06	6.03039e+06	3	106	0	125	126.426	110.309	-4.23823	19.7263	-30.2267	49.9529	0.0241742	0.024179	2231.43	0	2	3	1979.73	528.147	Nearctic
4772	-8.53903e+06	6.03039e+06	3	110	0	101	95.0883	131.985	-4.17059	19.6953	-30.1036	49.7989	0.0241794	0.024179	2146.68	8.46e-05	3	3	1915.2	522.603	Nearctic
4773	-8.44255e+06	6.03039e+06	3	107	0	101	92.397	129.97	-4.15441	19.64	-30.0804	49.7204	0.0605328	0.024179	2043.18	1.76925	2	2	1843.37	520.794	Nearctic
4774	-8.34606e+06	6.03039e+06	3	100	0	101	78.9557	121.397	-4.17059	19.5981	-30.0324	49.6305	0.0241791	0.024179	2152.22	1.76925	1	2	1773.88	520.956	Nearctic
4775	-8.24958e+06	6.03039e+06	3	98	0	101	40.2943	83.603	-3.93529	19.697	-29.8362	49.5331	0.0401748	0.024179	2503	1.76916	2	3	1707.02	515.441	Nearctic
4776	-8.15309e+06	6.03039e+06	3	98	0	101	39.8236	76.5297	-3.96765	19.5362	-29.7727	49.3089	0.024179	0.024179	2770	0.000293574	1	1	1643.1	514.441	Nearctic
4777	-8.0566e+06	6.03039e+06	3	96	0	101	18.9559	63.4118	-3.95147	19.2506	-29.6612	48.9118	0.024179	0.024179	2340	5.9997	1	1	1582.49	504.338	Nearctic
4778	-7.96012e+06	6.03039e+06	3	91	0	101	6.94118	23.3677	-3.93529	18.9472	-29.4976	48.4448	0.024179	0.024179	1979	0	1	1	1525.58	499.397	Nearctic
4780	-7.76714e+06	6.03039e+06	1	29	0	140	5.52e-05	21.7944	-4.67353	16.5649	-28.9006	45.4654	0.000246068	0.000246074	1472	6	1	1	1424.6	492.213	Nearctic
4781	-7.67066e+06	6.03039e+06	2	64	0	140	10.971	92.1476	-4.72206	16.0462	-28.7713	44.8175	0.00247083	0.00298321	1542.25	5.99979	1	1	1381.47	506.574	Nearctic
4782	-7.57417e+06	6.03039e+06	2	69	0	140	92.7062	180.427	-4.51912	15.6993	-28.5241	44.2234	0.00276808	0.0029832	1756.08	1.76925	1	1	1343.9	610.897	Nearctic
4783	-7.47769e+06	6.03039e+06	2	65	0	140	158.53	265.456	-4.80294	15.3068	-28.7454	44.0522	0.805558	0.00284822	1920.58	1.76916	5	6	1312.36	640.721	Nearctic
4784	-7.3812e+06	6.03039e+06	2	64	0	140	230.574	357.955	-5.15441	15.2243	-28.919	44.1433	0.00198515	0.00284822	2163.59	0	1	2	1287.29	641.118	Nearctic
4785	-7.28471e+06	6.03039e+06	2	61	0	140	278.559	221.515	-5.27059	15.4025	-28.8736	44.2761	0.00198398	0.00284822	2318.9	0	2	4	1235.63	648.088	Nearctic
4786	-7.18823e+06	6.03039e+06	1	54	0	140	333.985	253.338	-5.30294	15.4924	-28.8958	44.3881	0.00198374	0.00284822	2533.65	0	2	4	1177.76	658.382	Nearctic
4787	-7.09174e+06	6.03039e+06	1	51	0	140	364.28	267.088	-5.31912	15.625	-28.9947	44.6197	0.00198497	0.00284822	2607.99	0	2	3	1125.21	665	Nearctic
4788	-6.99525e+06	6.03039e+06	1	52	0	140	403.5	223.353	-5.48676	15.7321	-29.1724	44.9045	0.00199391	0.00284822	2802.16	0	2	3	1078.75	688.28	Nearctic
4789	-6.89877e+06	6.03039e+06	2	52	0	140	420.471	247.015	-5.41912	15.9383	-29.2954	45.2336	0.00198178	0.00284822	2478.7	0	3	4	1039.19	692.574	Nearctic
4790	-6.80228e+06	6.03039e+06	2	52	0	140	483.25	289.897	-5.61912	16.0717	-29.5603	45.632	0.001982	0.0028482	2445.67	0	3	4	1007.35	717.515	Nearctic
4791	-6.7058e+06	6.03039e+06	2	52	0	140	496.794	341.515	-5.60294	16.4044	-29.5619	45.9663	3.8e-09	0	2499.83	0.000318147	2	3	983.971	727.809	Nearctic
4792	-6.60931e+06	6.03039e+06	2	52	0	140	469.25	522.22	-5.43529	16.7724	-29.1159	45.8883	9.42e-09	0	2542.55	6	2	3	969.675	728.691	Nearctic
4793	-6.51282e+06	6.03039e+06	2	53	0	140	502.53	517.19	-5.35147	16.688	-28.7284	45.4164	0.00108422	3.79e-08	1794.22	5.99991	2	6	964.863	733.691	Nearctic
4794	-6.41634e+06	6.03039e+06	2	53	0	140	494.324	334.912	-5.18676	16.9698	-28.298	45.2678	0.0826484	0.00442556	1651.07	4.23052	2	2	889.559	721.353	Nearctic
4795	-6.31985e+06	6.03039e+06	2	53	0	140	490.353	349.397	-5.18676	17.2522	-28.3562	45.6084	0.00232816	0.00387076	2060.23	0	2	2	818.713	696.427	Nearctic
4796	-6.22336e+06	6.03039e+06	2	55	0	140	459.53	331.735	-5.11912	17.2822	-28.059	45.3412	0.00191932	3.42e-08	1938.65	0	2	4	753.582	698.28	Nearctic
4797	-6.12688e+06	6.03039e+06	2	59	0	140	501.735	430.633	-5.37059	16.4475	-27.5074	43.9549	0.00355391	0.00417194	2258.27	9.67e-05	2	3	695.772	759.721	Nearctic
4798	-6.03039e+06	6.03039e+06	2	65	0	34	484.044	735.941	-5.02205	15.9698	-26.3204	42.2902	0.00453822	0.00417194	2507.46	1.76948	1	2	647.25	844.309	Nearctic
4799	-5.93391e+06	6.03039e+06	2	72	0	34	246.985	765.852	-3.35147	16.1682	-24.0082	40.1764	0.00462417	0.00417194	2441.15	6	4	8	610.233	863.03	Nearctic
4800	-5.83742e+06	6.03039e+06	2	72	0	34	100.456	456.309	-2.31618	15.8238	-21.7817	37.6055	0.359949	0.00417194	2127.15	6	3	6	586.903	852.015	Nearctic
4801	-5.74093e+06	6.03039e+06	2	67	0	34	102.971	600.764	-1.66471	15.8623	-20.2192	36.0815	0.065859	0.00417194	1857.57	6	1	1	578.918	867.559	Nearctic
4802	-5.64445e+06	6.03039e+06	2	66	0	34	25.4268	244.883	-0.94853	16.3017	-18.8414	35.1432	0.00669352	0.00417201	1606	6	1	1	586.903	853.265	Nearctic
4803	-5.54796e+06	6.03039e+06	1	67	0	34	27	384	-0.6	16.2119	-18.0371	34.249	0.0377881	0.012725	1392.5	6	1	1	610.233	920	Nearctic
4852	-820133	6.03039e+06	2	99	0	1115	91.6761	602.001	8.7	16.7057	1.56978	15.1359	22.4592	16.6348	186	31.0002	1	1	305.116	1373.81	Palearctic
4853	-723647	6.03039e+06	2	102	0	1115	89.5589	661.75	8.66765	16.843	1.4639	15.3791	39.1665	25.0917	133.215	33.9996	1	1	272.904	1140.1	Palearctic
4854	-627161	6.03039e+06	5	118	4	1115	85.2942	647.632	8.34853	17.322	0.557137	16.7648	53.2143	22.7115	125.468	28.8849	1	1	215.75	1151.71	Palearctic
4855	-530674	6.03039e+06	7	128	4	1115	138.441	782.69	8.01324	17.3893	-0.0066381	17.396	151.857	36.8189	189.877	32.2309	1	1	136.452	1578.22	Palearctic
4856	-434188	6.03039e+06	11	132	6	125	164.823	765.603	7.69706	17.6476	-0.773783	18.4214	197.902	39.8693	100.833	34.0003	1	2	96.4863	1307.38	Palearctic
4857	-337702	6.03039e+06	16	133	8	151	215.933	843.294	7.52941	17.9274	-1.0371	18.9645	175.224	48.1337	77.9572	37.5382	3	5	136.452	1129.25	Palearctic
4858	-241216	6.03039e+06	17	140	8	185	224.897	827.133	7.5	18.2666	-1.32331	19.5899	46.1	25.9312	96.1656	33.0146	3	4	215.75	906.135	Palearctic
4859	-144729	6.03039e+06	13	135	2	1115	90.7513	469.033	8.2647	18.4482	-0.187632	18.6358	243.12	111.448	25.4595	57.2299	1	1	215.75	708.546	Palearctic
4869	820133	6.03039e+06	3	153	1	1115	13.2499	79.3674	7.96471	19.4405	-2.5255	21.966	62.33	59.7589	101.208	43.8848	2	2	397.823	827.191	Palearctic
4870	916620	6.03039e+06	3	153	1	965	42.6614	161.646	7.61324	19.6265	-3.34578	22.9722	107.211	79.2384	63.5005	46	1	2	491.985	799.883	Palearctic
4871	1.01311e+06	6.03039e+06	2	135	0	19	27.3237	128.339	8.01617	19.9056	-2.24412	22.1497	165.028	83.6277	51.1256	46	1	3	586.903	638.076	Palearctic
4872	1.10959e+06	6.03039e+06	2	143	0	19	21.7647	124.324	8.2	19.4667	-3.11382	22.5806	97.893	76.7768	165.832	45.7055	1	2	682.261	596.295	Palearctic
4873	1.20608e+06	6.03039e+06	4	151	1	1115	18.1912	123.912	8.28382	20.3114	-3.03204	23.3434	362.328	178.301	84.9983	50.602	1	1	777.897	598.529	Palearctic
4874	1.30256e+06	6.03039e+06	3	146	0	1115	51.073	199.205	7.78089	20.14	-2.86051	23.0005	92.0897	59.921	66.9591	42.4615	1	1	862.999	641.014	Palearctic
4875	1.39905e+06	6.03039e+06	3	143	0	1115	41.7206	156.897	7.84559	20.265	-2.61182	22.8769	72.003	52.7759	153.08	42.461	1	1	950.28	582.309	Palearctic
4876	1.49554e+06	6.03039e+06	2	102	0	1115	42.4705	113.78	7.76177	20.0971	-2.39002	22.4872	59.4881	65.3609	254.909	36.4621	1	1	1039.19	580.118	Palearctic
4878	1.68851e+06	6.03039e+06	2	148	0	1115	111.999	265.999	7.20001	21.7424	-6.19761	27.94	74.8352	34.2489	75	34.0009	1	1	1220.47	669	Palearctic
4879	1.785e+06	6.03039e+06	2	136	0	1115	97.0002	310.999	6.50001	20.5791	-5.36238	25.9415	490.815	124.675	46.0001	45.9988	1	1	1312.36	587.001	Palearctic
4880	1.88148e+06	6.03039e+06	2	194	0	1115	20.001	196.001	7.59999	22.4031	-5.77206	28.1751	83.4583	29.3572	70.9999	31.0006	1	1	1391.54	669.999	Palearctic
4881	1.97797e+06	6.03039e+06	2	196	0	1115	11.9267	69.0167	7.4	21.2289	-5.78447	27.0134	72.5881	24.105	53.7516	39.2178	1	1	1447.29	742.352	Palearctic
4882	2.07445e+06	6.03039e+06	2	200	0	17	28.1028	187.851	6.83236	21.1974	-6.8158	28.0132	57.5145	27.4876	115.624	38.2304	2	4	1507.16	757.617	Palearctic
4883	2.17094e+06	6.03039e+06	2	199	0	17	107.058	217.456	6.26471	21.5691	-7.60006	29.1692	32.6414	27.8061	154.749	34.0003	1	5	1570.68	718.059	Palearctic
4884	2.26743e+06	6.03039e+06	1	201	0	17	90.8091	188.677	6.23235	21.9079	-7.86711	29.775	69.2082	36.3372	78.8747	38.2307	1	1	1637.43	629.795	Palearctic
4885	2.36391e+06	6.03039e+06	1	203	0	17	80.5444	148.236	6.18382	22.1808	-8.46615	30.647	51.1747	31.3226	71.1674	38.2304	2	5	1707.02	619.044	Palearctic
4886	2.4604e+06	6.03039e+06	1	208	0	17	143.852	179.867	5.84853	21.9754	-9.11997	31.0953	65.3366	26.8922	98.1682	33.4102	2	3	1779.12	654.941	Palearctic
4887	2.55689e+06	6.03039e+06	1	212	0	17	153.912	193.294	5.66471	21.936	-9.52575	31.4617	35.9306	19.3581	108.207	32.5899	1	5	1853.44	652.191	Palearctic
4888	2.65337e+06	6.03039e+06	1	212	0	1115	151.574	135.545	5.54853	22.2096	-9.99913	32.2087	19.5899	18.8385	126.167	33.9995	1	2	1929.73	635.912	Palearctic
4889	2.74986e+06	6.03039e+06	1	209	0	1115	145.5	142.162	5.44853	22.4008	-10.5138	32.9146	30.7079	18.3886	92.7108	27.4102	4	6	2007.75	645.647	Palearctic
4890	2.84634e+06	6.03039e+06	1	206	0	17	155.5	142.779	5.24853	22.3707	-11.0799	33.4505	24.2017	16.6082	107.752	26.526	2	4	2087.32	647.353	Palearctic
4891	2.94283e+06	6.03039e+06	1	206	0	17	171.559	164.264	5.06471	22.2855	-11.5134	33.7989	46.9953	23.6969	83.334	30.8202	2	3	2168.26	641.574	Palearctic
4892	3.03932e+06	6.03039e+06	1	205	0	17	184.103	113.81	4.88089	22.3244	-11.6299	33.9544	30.1832	12.255	124.293	27.1151	2	4	2250.43	638.029	Palearctic
4896	3.42526e+06	6.03039e+06	1	204	1	59	219.147	150.544	4.38088	22.8085	-12.6269	35.4354	19.9153	13.0061	141.708	26.5899	1	5	2589	639.22	Palearctic
4897	3.52175e+06	6.03039e+06	1	206	1	59	197.133	188.191	4.63235	23.0117	-12.566	35.5777	85.2675	44.8596	69.6254	28.0004	1	4	2675.65	649.382	Palearctic
4898	3.61824e+06	6.03039e+06	1	206	1	59	181.015	156.662	4.8	23.2196	-12.5614	35.7811	1135.95	76.9318	40.9583	32.5897	4	6	2762.95	661.632	Palearctic
4899	3.71472e+06	6.03039e+06	1	206	1	59	148.927	141.853	4.78382	23.6902	-13.0217	36.712	166.413	67.8969	48.0418	32.2307	6	7	2850.84	624.28	Palearctic
4900	3.81121e+06	6.03039e+06	1	204	1	59	127.236	125.721	4.71618	23.9925	-13.5598	37.5523	74.6992	26.838	76.5012	32.2304	3	4	2939.27	594.795	Palearctic
4901	3.90769e+06	6.03039e+06	1	203	1	59	126.412	86.0007	4.64853	24.1103	-13.8738	37.9841	54.4343	14.009	95.6241	28.0002	2	3	3028.19	595.956	Palearctic
4963	9.88984e+06	6.03039e+06	1	196	0	6	508.646	340.177	-2.08381	24.0282	-27.9451	51.9733	2.52315	2.27099	411.739	15.5897	1	4	3213.15	380.073	Palearctic
4964	9.98633e+06	6.03039e+06	1	196	0	6	566.498	454.85	-2.95145	23.8529	-29.7563	53.6093	1.29224	0.85816	448.082	14.8834	3	3	3150.24	400.779	Palearctic
4965	1.00828e+07	6.03039e+06	1	196	0	6	686.592	766.829	-4.26761	23.2511	-32.1115	55.3626	0.948369	0.684811	1153.8	2.47441	1	1	3089.07	409.264	Palearctic
4966	1.01793e+07	6.03039e+06	1	198	0	6	775.865	822.66	-5.08674	22.7481	-33.3077	56.0558	0.520728	0.477426	866.697	2.76925	1	1	3029.73	402.25	Palearctic
4967	1.02758e+07	6.03039e+06	1	205	0	6	839.248	1057.57	-5.38675	21.6639	-32.9976	54.6614	0.602708	0.620187	1711.89	2.76989	1	1	2972.34	407.603	Palearctic
4968	1.03723e+07	6.03039e+06	1	206	0	6	679.99	784.171	-4.34856	21.992	-31.328	53.3199	0.786168	0.767406	690.173	9.06331	2	2	2917.01	384.457	Palearctic
4969	1.04688e+07	6.03039e+06	1	205	0	6	895.729	1893.89	-5.10292	20.1148	-31.451	51.5658	0.746652	0.767408	1067.46	1.00033	1	2	2863.87	412.249	Palearctic
4970	1.05652e+07	6.03039e+06	1	206	0	6	452.689	1646.29	-2.76771	21.6652	-29.8662	51.5315	4.13497	0.509047	860.316	4.23032	1	1	2798.1	348.002	Palearctic
4971	1.06617e+07	6.03039e+06	1	204	0	6	1428.56	2114.02	-7.76308	18.8727	-33.6009	52.4736	0.774064	0.975557	1643.48	0.000504297	2	3	2732.45	453.798	Palearctic
4972	1.07582e+07	6.03039e+06	1	204	0	6	1299.36	1989.89	-7.48383	19.5794	-34.476	54.0554	0.878938	0.975563	1209.56	4.93546	1	1	2654.69	423.707	Palearctic
4973	1.08547e+07	6.03039e+06	1	204	0	6	1389.31	1807.53	-8.40585	19.1717	-36.1772	55.3489	0.481756	0.357986	1177.65	0.88506	2	2	2563.7	429.014	Palearctic
4974	1.09512e+07	6.03039e+06	1	200	0	6	1266.5	1715.07	-8.3897	19.8696	-37.5706	57.4402	0.7135	1.10698	841.955	5.11547	1	3	2473.14	420.177	Palearctic
4975	1.10477e+07	6.03039e+06	1	198	0	6	1365.1	1764.25	-9.48231	19.527	-39.9321	59.4591	0.346933	0.174397	1493.5	6.00004	1	1	2383.04	458.352	Palearctic
4976	1.11442e+07	6.03039e+06	1	195	0	6	978.276	1624.96	-8.27356	21.5845	-40.4858	62.0703	0.190464	0.174384	1734.11	6.35878	1	4	2293.45	431.118	Palearctic
4977	1.12407e+07	6.03039e+06	1	195	0	6	911.414	1490.22	-8.4897	21.8048	-41.8651	63.6699	0.287874	0.274123	1923.83	4.23031	1	2	2204.45	432.059	Palearctic
4978	1.13371e+07	6.03039e+06	1	193	0	6	1023.89	1280.62	-9.00586	21.2899	-42.018	63.3079	0.329481	0.325476	2550.34	0.000184145	1	2	2116.11	437.515	Palearctic
4979	1.14336e+07	6.03039e+06	1	192	0	6	1107.17	1434.67	-8.95735	20.798	-41.2103	62.0083	0.184377	0.183532	2842.15	1.76925	1	1	2028.51	444.544	Palearctic
4980	1.15301e+07	6.03039e+06	1	190	0	6	954.681	1330.06	-7.88974	21.8126	-39.3235	61.136	0.11571	0.16927	2035.79	1.76951	1	1	1941.75	434.486	Palearctic
4981	1.16266e+07	6.03039e+06	1	190	0	6	755.55	1061.46	-6.75151	22.8273	-37.7948	60.6221	0.124096	0.0417383	1698.07	4.23049	1	1	1855.95	422.883	Palearctic
4982	1.17231e+07	6.03039e+06	1	190	0	6	729.383	923.975	-6.50001	22.9201	-37.272	60.1921	0.236458	0.237277	1639.25	1.7697	1	1	1771.25	436.426	Palearctic
4983	1.18196e+07	6.03039e+06	1	189	0	6	675.252	996.719	-6.16472	23.1027	-36.6446	59.7473	0.397536	0.398176	908.675	5.99984	1	1	1687.82	452.75	Palearctic
4984	1.19161e+07	6.03039e+06	1	188	0	6	731.028	1001	-6.47058	22.662	-36.4616	59.1237	0.48245	0.398179	657.852	4.52581	1	1	1605.85	494.763	Palearctic
4985	1.20125e+07	6.03039e+06	1	190	0	6	754.19	1075.06	-6.57058	22.3647	-36.3551	58.7198	4.06489	0.398179	400.587	6.29488	2	2	1525.58	539.793	Palearctic
4986	1.2109e+07	6.03039e+06	1	188	0	6	732.251	1171.82	-6.47059	22.3784	-36.4232	58.8016	0.500513	0.398179	604.577	6.29488	1	1	1447.29	580.249	Palearctic
4987	1.22055e+07	6.03039e+06	1	186	0	6	723	1069.22	-6.55735	22.4271	-36.965	59.3921	0.494592	0.631491	818.805	6.29424	1	1	1371.33	605.793	Palearctic
4988	1.2302e+07	6.03039e+06	1	187	0	6	651.649	1146.01	-6.47647	22.7569	-37.636	60.3929	0.48455	0.631495	1260.16	0.294875	1	1	1287.29	599.471	Palearctic
4989	1.23985e+07	6.03039e+06	1	185	0	6	698.748	1138.69	-7.01468	22.476	-39.0394	61.5154	0.506898	0.631495	1704.66	0.294875	1	1	1193.47	595.471	Palearctic
4990	1.2495e+07	6.03039e+06	1	186	0	6	903.419	1449.92	-8.98816	21.3722	-41.2554	62.6276	0.478398	0.631495	1789.85	0.295329	1	1	1100.11	603.338	Palearctic
4991	1.25915e+07	6.03039e+06	1	182	0	6	1048.52	1589.79	-10.5073	20.0804	-43.2815	63.3619	0.479774	0.631495	1695	4.52514	2	2	1007.35	608.309	Palearctic
4992	1.26879e+07	6.03039e+06	1	180	0	6	1106.36	1461.23	-11.0014	19.5445	-43.6717	63.2162	0.162888	0.137774	3836.85	0.000456512	2	3	915.349	618.676	Palearctic
4993	1.27844e+07	6.03039e+06	1	180	0	6	1074.38	1677.42	-10.6044	19.5387	-42.5171	62.0558	0.0853058	0.0269718	3326.66	4.23048	1	2	824.379	645.764	Palearctic
4994	1.28809e+07	6.03039e+06	1	180	0	6	930.798	1713.07	-9.28827	19.6785	-40.6389	60.3174	0.0281735	0.0269699	2770.62	1.76925	2	2	734.818	683.984	Palearctic
4995	1.29774e+07	6.03039e+06	1	185	0	6	760.358	1941.61	-8.00151	19.6725	-38.3498	58.0223	0.028183	0.0269699	2716.61	1.76906	2	2	647.25	725.322	Palearctic
4996	1.30739e+07	6.03039e+06	1	189	0	6	689.104	1669.67	-7.38531	18.9923	-36.0142	55.0065	0.0278478	0.0269699	2854.44	0.000461133	2	2	562.607	744.882	Palearctic
4997	1.31704e+07	6.03039e+06	1	194	0	6	398.539	1562.02	-5.52506	18.3498	-32.5564	50.9062	0.0271534	0.0269699	1794.94	4.23094	1	1	482.431	682.384	Palearctic
4998	1.32669e+07	6.03039e+06	1	197	0	6	148.023	974.813	-3.51918	18.3153	-28.4281	46.7433	0.0269699	0.0269699	1610.61	6.00019	1	1	409.357	606.855	Palearctic
4999	1.33633e+07	6.03039e+06	1	177	0	6	175.638	612.248	-3.35736	18.2367	-27.318	45.5547	0.0302365	0.0302365	1472.87	7.76939	1	1	347.886	633.528	Palearctic
5016	1.50036e+07	6.03039e+06	1	125	0	6	32.3822	137.661	-0.551466	14.2223	-16.2623	30.4846	0.187006	0.200459	561.845	11.9993	1	1	431.5	735.971	Palearctic
5017	1.51001e+07	6.03039e+06	1	127	0	6	179.921	903.413	-1.38379	13.679	-17.4231	31.1021	0.153629	0.170134	794.208	5.9998	3	5	347.886	730.633	Palearctic
5018	1.51966e+07	6.03039e+06	1	120	0	6	833.255	3043.7	-4.79987	10.7438	-20.9636	31.7074	0.165225	0.170134	719.556	4.23083	4	4	272.904	838.202	Palearctic
5019	1.52931e+07	6.03039e+06	1	122	0	6	800.78	1848.71	-4.55	11.8942	-20.4173	32.3115	0.344692	0.318514	732.842	4.93542	4	5	215.75	833.368	Palearctic
5020	1.53896e+07	6.03039e+06	1	127	0	6	205.921	1563.56	-0.958963	15.412	-18.0311	33.4431	0.503842	0.546497	954.908	1.0002	3	3	192.973	754.68	Palearctic
5021	1.5486e+07	6.03039e+06	1	132	0	6	769.566	3347.43	-3.89547	13.0521	-20.6294	33.6815	0.5415	0.527048	1337.06	2.76974	2	5	215.75	855.584	Palearctic
5022	1.55825e+07	6.03039e+06	1	132	0	6	373.706	2120.49	-1.70302	14.7247	-18.2151	32.9397	0.524559	0.527048	1473.18	7	2	6	272.904	789.841	Palearctic
5023	1.5679e+07	6.03039e+06	1	128	0	6	87.5921	260.823	-0.48681	16.1091	-16.403	32.5122	0.527048	0.527048	950.837	7	1	1	347.886	723.209	Palearctic
5026	1.59685e+07	6.03039e+06	1	66	0	6	1	195	2.4	13.8643	-6.82304	20.6873	0.671699	0.671699	1461	19.9985	1	1	610.233	670	Palearctic
5027	1.6065e+07	6.03039e+06	1	67	0	6	90.232	568.118	2.16766	13.3279	-6.83071	20.1586	0.671699	0.671699	1571	7	1	1	702.431	699.33	Palearctic
5028	1.61614e+07	6.03039e+06	1	56	0	6	135.998	513.002	2.29999	13.1412	-6.18373	19.3249	0.671699	0.671699	1735	7	1	1	795.646	793.996	Palearctic
5056	-1.5872e+07	5.93391e+06	1	77	0	81	139	1795.02	3.5	12.7949	-5.20173	17.9966	0.152088	0.152088	2909.11	6	1	1	1312.36	953	Nearctic
5057	-1.57755e+07	5.93391e+06	1	72	0	81	139.998	2626.96	3.30001	12.4837	-5.38794	17.8717	0.152088	0.152088	2794.99	6	1	1	1220.47	960	Nearctic
5087	-1.28809e+07	5.93391e+06	4	67	1	129	116.181	607.242	7.17707	15.2676	-0.0476207	15.3152	0.265478	0.265462	1581.69	6	1	1	96.4863	2029.37	Nearctic
5088	-1.27844e+07	5.93391e+06	4	65	1	129	128.684	858.024	7.10827	16.455	-1.03635	17.4914	1.21156	0.265461	1562.09	6.00021	1	3	96.4863	2132.68	Nearctic
5089	-1.26879e+07	5.93391e+06	4	90	1	129	44.8891	632.944	7.35413	17.3407	-0.871652	18.2123	0.428718	0.186472	1399.38	11.9998	1	1	0	2064.13	Nearctic
5090	-1.25915e+07	5.93391e+06	4	106	0	132	139.095	1112.07	6.95863	16.4915	-2.04712	18.5386	6.39946	0.01483	1201.11	6	2	3	96.4863	2361.76	Nearctic
5091	-1.2495e+07	5.93391e+06	4	110	0	140	579.814	2004.08	4.83837	16.681	-4.99162	21.6726	0.229772	0.0151277	1260.57	6.00004	3	9	192.973	2144.44	Nearctic
5092	-1.23985e+07	5.93391e+06	4	127	0	140	766.032	2454.58	3.8421	17.8619	-7.79258	25.6545	2.28823	0.172148	1083.12	7.1934	2	4	289.459	1612.33	Nearctic
5093	-1.2302e+07	5.93391e+06	4	133	0	140	1098.27	2235.66	1.88346	17.5676	-12.0145	29.5822	0.620735	0.371662	749.364	6	1	2	385.945	928.859	Nearctic
5094	-1.22055e+07	5.93391e+06	4	143	0	140	1007.65	1766.45	1.6752	18.6951	-15.0123	33.7074	0.394059	0.237591	502.866	6	1	5	385.945	581.926	Nearctic
5095	-1.2109e+07	5.93391e+06	4	149	0	140	964.482	1223.88	1.8376	19.3969	-16.0702	35.4672	0.546461	0.202803	389.735	6.00018	1	3	397.823	478.286	Nearctic
5096	-1.20125e+07	5.93391e+06	4	157	0	140	943.987	1094.11	1.67894	20.778	-17.1306	37.9086	0.85966	0.193556	290.285	10.8064	3	5	431.5	486.865	Nearctic
5097	-1.19161e+07	5.93391e+06	5	161	0	140	857.098	859.72	2.14587	21.5488	-17.1504	38.6991	0.601025	0.377303	176.12	6.80125	1	1	482.431	548.978	Nearctic
5098	-1.18196e+07	5.93391e+06	5	169	0	140	826.343	1291.37	2.62104	21.5281	-16.1974	37.7255	9.05526	0.379888	174.792	10.8064	1	4	545.809	705.053	Nearctic
5099	-1.17231e+07	5.93391e+06	5	172	0	140	1187.06	1755.12	1.16692	19.554	-16.5452	36.0993	0.450172	0.379888	482.175	5.99981	1	1	617.814	866.79	Nearctic
5100	-1.16266e+07	5.93391e+06	5	170	0	140	1443.45	2227.55	0.308269	18.1997	-16.4225	34.6222	0.29677	0.330414	754.368	1.19368	1	2	695.772	781.624	Nearctic
5101	-1.15301e+07	5.93391e+06	5	173	0	140	1440	2131.12	0.428548	18.2234	-16.4423	34.6657	0.874052	0.136657	731.266	7.19345	2	2	777.897	652.964	Nearctic
5102	-1.14336e+07	5.93391e+06	5	178	0	140	1278.5	1394.55	0.774422	19.1387	-17.7004	36.8392	1.22142	0.160965	644.137	7.39231	1	2	862.999	578.437	Nearctic
5103	-1.13371e+07	5.93391e+06	5	179	0	140	1026.74	1182.45	1.80827	21.2002	-17.93	39.1301	1.47254	0.373626	487.347	6.39793	1	1	950.28	574.285	Nearctic
5104	-1.12407e+07	5.93391e+06	5	175	0	140	960.009	780.219	1.79172	22.0185	-18.873	40.8915	1.29473	0.373627	354.615	9.20443	1	1	1039.19	570.917	Nearctic
5105	-1.11442e+07	5.93391e+06	5	178	0	140	891.862	664.822	1.0504	21.7547	-21.6324	43.3871	2.09239	0.490617	278.208	10.8069	3	5	1129.34	562.623	Nearctic
5106	-1.10477e+07	5.93391e+06	5	175	0	140	700.655	401.914	1.66693	22.4955	-21.8231	44.3186	5.99717	2.54681	160.425	19.6191	3	4	1220.47	500.834	Nearctic
5107	-1.09512e+07	5.93391e+06	5	178	1	140	676.309	282.693	2.02933	22.7508	-20.4071	43.1579	99.2814	6.78032	82.4937	33.2366	3	5	1312.36	472.744	Nearctic
5108	-1.08547e+07	5.93391e+06	5	180	0	132	647.768	250.128	1.62933	23.1049	-20.8582	43.9631	4.89104	1.58114	169.47	20.0164	1	1	1404.86	447.368	Nearctic
5109	-1.07582e+07	5.93391e+06	5	181	0	132	639.098	283.54	1.47519	22.7653	-21.9206	44.6859	2.5482	1.12493	248.715	19.8174	1	3	1497.87	446.699	Nearctic
5110	-1.06617e+07	5.93391e+06	5	175	0	132	617.842	314.21	1.12933	22.9555	-23.1922	46.1477	2.66245	1.28706	364.358	17.0216	5	6	1591.29	440.203	Nearctic
5111	-1.05652e+07	5.93391e+06	4	174	0	132	602.256	248.286	0.875191	23.0185	-23.376	46.3945	1.06949	0.38227	407.714	12.0163	5	6	1685.06	441.579	Nearctic
5112	-1.04688e+07	5.93391e+06	4	174	0	132	570.716	306.458	0.354133	23.1217	-24.6367	47.7584	1.28539	0.33986	308.232	10.8064	3	4	1779.12	440.331	Nearctic
5113	-1.03723e+07	5.93391e+06	4	175	0	132	533.017	259.138	0.245865	23.2332	-25.2869	48.5201	0.804333	0.339856	228.051	6.80106	3	4	1873.42	438.203	Nearctic
5114	-1.02758e+07	5.93391e+06	4	173	0	132	528.12	295.512	0.104523	23.2716	-25.2558	48.5274	0.444347	0.0339223	248.244	6.00003	1	2	1967.94	445.819	Nearctic
5115	-1.01793e+07	5.93391e+06	5	175	0	132	493.706	285.646	-0.287207	23.3299	-26.4906	49.8205	1.01676	0.348225	230.377	6.80106	1	1	2062.64	467.15	Nearctic
5116	-1.00828e+07	5.93391e+06	4	174	0	132	467.103	346.629	-0.49547	23.1793	-26.8443	50.0237	0.25814	0.00515299	305.178	5.99995	1	1	2157.5	481.112	Nearctic
5117	-9.98633e+06	5.93391e+06	4	173	0	132	347.541	244.65	-0.141339	23.7062	-26.6479	50.3541	0.20301	0.00515299	562.507	4.80655	2	2	2252.49	472.451	Nearctic
5118	-9.88984e+06	5.93391e+06	4	168	0	132	298.413	323.561	-0.1624	23.7081	-27.0917	50.7997	0.475995	0.00515354	479.623	4.80661	2	5	2347.61	460.12	Nearctic
5119	-9.79336e+06	5.93391e+06	4	169	0	132	285.075	99.5707	0.0293273	23.9747	-26.0996	50.0743	1.5823	0.0476074	523.14	5.99995	4	8	2442.84	460.744	Nearctic
5120	-9.69687e+06	5.93391e+06	4	165	0	132	270.699	80.819	-0.341342	23.6941	-26.4116	50.1057	1.7056	0.0476074	558.93	4.80655	5	7	2538.16	470.579	Nearctic
5121	-9.60038e+06	5.93391e+06	3	157	0	132	260.458	89.8718	-0.695474	23.2473	-26.7191	49.9664	0.0674486	0.0476071	519.071	4.80639	1	3	2624.71	475.165	Nearctic
5122	-9.5039e+06	5.93391e+06	3	145	0	132	216.624	64.2775	-0.787207	23.3984	-27.2047	50.6031	0.0250292	0.0228968	554.038	1.19339	3	5	2597.97	469	Nearctic
5123	-9.40741e+06	5.93391e+06	3	141	0	125	221.752	54.7817	-1.07894	23.3366	-27.8011	51.1377	0.815784	0.0228968	797.315	0	3	3	2516.05	475.413	Nearctic
5124	-9.31092e+06	5.93391e+06	3	134	0	125	240.76	72.8723	-1.53307	22.9561	-28.4838	51.4399	0.0230391	0.0228968	1209.31	0	1	3	2435.2	487.414	Nearctic
5125	-9.21444e+06	5.93391e+06	3	125	0	125	242.648	98.7521	-1.57894	22.7159	-28.5811	51.2969	0.0936037	0.0228968	1160	0	3	3	2355.53	514.88	Nearctic
5126	-9.11795e+06	5.93391e+06	3	120	0	125	230.272	114.301	-1.68721	22.4695	-28.5681	51.0376	0.937645	0.0228968	1094.06	0	1	2	2277.16	540.301	Nearctic
5127	-9.02147e+06	5.93391e+06	3	115	0	125	236.565	126.979	-2.08721	22.0788	-28.8023	50.8811	0.55274	0.0236872	1444.47	0	3	3	2200.23	559.595	Nearctic
5128	-8.92498e+06	5.93391e+06	3	112	0	125	237.152	160.504	-2.53307	21.6418	-28.9966	50.6385	0.0731222	0.0239285	1711.95	0	1	3	2124.89	574.723	Nearctic
5129	-8.82849e+06	5.93391e+06	3	107	0	125	231.189	135.323	-2.83307	21.2441	-29.1411	50.3852	0.0510444	0.024179	1496.25	0	2	2	2051.33	586.016	Nearctic
5130	-8.73201e+06	5.93391e+06	3	106	0	125	212.527	139.083	-3.03307	20.8912	-29.2442	50.1354	0.0589551	0.024179	1325.04	0	2	3	1979.73	589.392	Nearctic
5131	-8.63552e+06	5.93391e+06	3	104	0	125	182.114	133.368	-3.07894	20.6902	-29.2201	49.9103	0.0500131	0.024179	1149.56	0	1	2	1910.33	585.685	Nearctic
5132	-8.53903e+06	5.93391e+06	3	106	0	125	167.73	123.429	-3.0872	20.6633	-29.1624	49.8258	0.0840468	0.024179	1452.41	0.000229931	2	2	1843.37	584.016	Nearctic
5133	-8.44255e+06	5.93391e+06	3	105	0	125	136.602	111.941	-2.98721	20.6893	-29.1129	49.8023	0.024179	0.024179	1628.26	4.80632	2	3	1779.12	578.933	Nearctic
5134	-8.34606e+06	5.93391e+06	3	105	0	125	125.09	82.4587	-3.08721	20.6355	-29.2082	49.8436	0.024179	0.024179	2586.72	0	1	2	1707.02	578.557	Nearctic
5135	-8.24958e+06	5.93391e+06	3	108	0	101	108.587	93.1874	-3.14134	20.5669	-29.2756	49.8425	0.0311001	0.024179	2767.5	0	3	3	1637.43	574.64	Nearctic
5136	-8.15309e+06	5.93391e+06	3	112	0	101	115.075	158.502	-3.29547	20.3475	-29.3791	49.7266	0.024179	0.024179	2778.87	5.84e-05	3	3	1570.68	569.512	Nearctic
5137	-8.0566e+06	5.93391e+06	3	111	0	101	64.173	136.021	-3.24134	20.199	-29.261	49.46	0.024179	0.024179	2436.74	1.19362	4	4	1507.16	551.264	Nearctic
5138	-7.96012e+06	5.93391e+06	3	107	0	101	21.1279	58.8423	-3.1872	19.9912	-29.0915	49.0828	0.024179	0.024179	2061.54	4.80646	1	3	1447.29	533.97	Nearctic
5141	-7.67066e+06	5.93391e+06	2	76	0	140	11.4137	91.8942	-3.38721	17.6535	-28.2295	45.883	0.447785	0.00630973	1367.92	5.9997	1	1	1294.5	562.467	Nearctic
5142	-7.57417e+06	5.93391e+06	3	79	0	140	78.2032	191.624	-3.64134	17.2886	-28.1596	45.4481	0.345506	0.00630973	1480.2	0.000243054	2	3	1254.32	608.256	Nearctic
5143	-7.47769e+06	5.93391e+06	3	77	0	140	176.955	227.008	-3.84134	17.1998	-28.2488	45.4486	0.0316491	0.00630973	1242.46	4.80655	2	4	1220.47	668.715	Nearctic
5144	-7.3812e+06	5.93391e+06	3	72	0	140	205.616	215.203	-3.94134	17.1899	-28.193	45.3828	0.00593535	0.00630973	1247.06	4.80655	1	1	1193.47	689.925	Nearctic
5145	-7.28471e+06	5.93391e+06	3	66	0	140	283.699	286.549	-4.14134	17.0625	-28.3403	45.4027	0.00593578	0.00630973	1422.6	4.80655	1	2	1161.85	707.429	Nearctic
5146	-7.18823e+06	5.93391e+06	2	64	0	140	346.654	288.797	-4.29547	16.996	-28.526	45.5221	0.00593567	0.00630973	1753.19	4.80631	3	4	1100.11	723.971	Nearctic
5147	-7.09174e+06	5.93391e+06	2	60	0	140	402.917	268.97	-4.48721	16.9146	-28.7417	45.6563	0.0059362	0.00630973	1999.97	0	2	3	1043.66	741.264	Nearctic
5148	-6.99525e+06	5.93391e+06	2	60	0	140	443.467	236.971	-4.53307	16.8899	-28.8565	45.7464	0.00594007	0.00630973	2053.92	0	3	6	993.387	750.309	Nearctic
5149	-6.89877e+06	5.93391e+06	2	60	0	140	475.557	267.496	-4.67894	16.8435	-28.9348	45.7784	0.00593482	0.00630973	1826.81	0	1	2	950.28	763.144	Nearctic
5150	-6.80228e+06	5.93391e+06	3	60	0	140	532.421	283.587	-4.83307	16.8444	-29.0316	45.8759	0.00593487	0.00630967	1790.08	0	4	5	915.349	793.557	Nearctic
5151	-6.7058e+06	5.93391e+06	3	61	0	140	557.226	276.829	-4.8248	17.0563	-28.9412	45.9975	1.25e-08	0	1972.48	6.33e-05	3	5	889.559	822.941	Nearctic
5152	-6.60931e+06	5.93391e+06	3	61	0	140	578.173	268.362	-4.77894	17.1898	-28.6631	45.8529	3.77e-08	2.67e-08	1957.3	1.19345	2	2	873.72	844.4	Nearctic
5153	-6.51282e+06	5.93391e+06	3	62	0	140	597.677	316.315	-4.8248	17.1942	-28.397	45.5912	0.00433048	0.00306706	1904.32	1.1937	3	4	868.376	848.482	Nearctic
5154	-6.41634e+06	5.93391e+06	3	63	0	56	520.309	360.423	-4.41654	17.7636	-28.0851	45.8487	0.0435695	0.00980403	1314.26	5.99968	4	6	830.006	804.813	Nearctic
5155	-6.31985e+06	5.93391e+06	3	62	0	56	503.97	301.034	-4.37067	18.2107	-28.264	46.4746	0.00889651	0.00956398	1410.85	0.000260114	4	6	753.582	793.52	Nearctic
5156	-6.22336e+06	5.93391e+06	3	64	0	56	479.789	365.156	-4.2872	18.3363	-27.9257	46.2621	0.00871768	0.00788915	1436.48	4.80655	2	4	682.261	829.234	Nearctic
5157	-6.12688e+06	5.93391e+06	3	65	0	56	479.451	499.859	-4.24134	18.0182	-27.1989	45.2171	0.00868294	0.00870401	1593.23	4.80629	3	5	617.814	869.941	Nearctic
5158	-6.03039e+06	5.93391e+06	3	67	0	56	469.098	720.189	-3.87067	17.696	-26.119	43.8149	0.010512	0.0110658	1818.62	6.56e-05	2	3	562.607	910.941	Nearctic
5159	-5.93391e+06	5.93391e+06	3	70	0	56	362.978	812.557	-2.87067	17.9352	-24.4377	42.3729	0.0112581	0.0110659	2190.93	1.19371	1	2	519.594	944.354	Nearctic
5160	-5.83742e+06	5.93391e+06	3	76	0	56	249.646	537.16	-1.94134	18.2565	-22.5613	40.8178	0.303213	0.0110659	2196.88	5.99973	1	4	491.985	951.053	Nearctic
5161	-5.74093e+06	5.93391e+06	2	77	0	34	310.648	691.12	-1.90827	17.2014	-21.2698	38.4712	0.0377881	0.0110659	2097.06	1.19345	4	7	482.431	996.663	Nearctic
5162	-5.64445e+06	5.93391e+06	2	75	0	76	230.431	892.871	-1.42933	16.3861	-19.8429	36.229	0.0421473	0.0110659	1960.15	1.19372	1	1	491.985	991.258	Nearctic
5163	-5.54796e+06	5.93391e+06	3	79	0	76	89.8365	522.515	-0.82933	16.0421	-18.3537	34.3958	0.378907	0.0140893	1472.83	6	3	8	519.594	968.618	Nearctic
5164	-5.45147e+06	5.93391e+06	3	71	0	76	56.4979	325.649	-0.491732	15.2512	-16.8257	32.077	0.014417	0.014417	1268.5	6	1	1	562.607	966.655	Nearctic
5165	-5.35499e+06	5.93391e+06	3	66	0	76	89.8365	491.79	-0.528335	15.2512	-16.8257	32.077	0.014417	0.014417	945	6	1	1	578.918	1056.42	Nearctic
5210	-1.01311e+06	5.93391e+06	2	97	0	1115	17.2746	538.634	9.64587	17.3599	2.84651	14.5134	18.865	15.803	240	28	1	1	215.75	1220.29	Palearctic
5211	-916620	5.93391e+06	2	109	0	415	48.2478	721.134	9.2376	17.6711	1.99645	15.6746	17.0415	12.5191	155	28	2	3	192.973	1213.53	Palearctic
5212	-820133	5.93391e+06	2	104	2	415	78.9919	523.697	8.88347	17.8858	1.38052	16.5053	24.8253	17.369	143.395	28.5968	1	2	215.75	1199.91	Palearctic
5213	-723647	5.93391e+06	2	97	2	415	93.7814	587.937	8.68347	18.0083	1.07404	16.9343	33.7157	21.5706	126.403	29.1937	1	2	192.973	1051.01	Palearctic
5214	-627161	5.93391e+06	2	110	3	415	85.5788	706.641	8.82933	18.4529	1.03268	17.4202	132.306	43.6345	76.6628	32.8066	1	2	136.452	925.383	Palearctic
5215	-530674	5.93391e+06	4	99	3	1115	63.0002	750	8.6	18.0795	0.691807	17.3877	138.338	65.2839	68.8258	34.0007	1	1	96.4863	1056	Palearctic
5216	-434188	5.93391e+06	4	92	2	1115	72.2854	820.8	8.79626	18.0513	0.530655	17.5207	135.742	53.2477	255.004	43.6136	1	1	0	1050.03	Palearctic
5217	-337702	5.93391e+06	14	132	2	1115	140.738	936.353	8.29174	18.445	-0.406073	18.8511	505.388	269.534	73.3488	50.0217	1	1	96.4863	1006.63	Palearctic
5218	-241216	5.93391e+06	18	134	7	224	181.561	730.388	8.23386	18.8312	-0.484545	19.3158	541.092	264.071	33.6551	48.0277	2	3	192.973	1052.85	Palearctic
5219	-144729	5.93391e+06	16	131	5	551	112.339	665.857	8.92106	19.5597	0.146782	19.4129	505.408	257.144	19	54.1929	2	2	192.973	726.688	Palearctic
5220	-48243.1	5.93391e+06	15	127	2	224	59.9316	342.692	9.22933	19.9523	0.495725	19.4566	194.165	138.464	40.6512	45.9996	1	1	96.4863	698.366	Palearctic
5221	48243.1	5.93391e+06	6	81	0	1115	4.00053	128.002	9.6	20.8274	0.180434	20.647	125.481	71.8726	53	40	1	1	0	622.001	Palearctic
5226	530674	5.93391e+06	2	86	0	1115	-1.99999	20	8.8	20.2019	-0.724959	20.9268	68.2804	63.577	96	40	1	1	96.4863	792	Palearctic
5227	627161	5.93391e+06	2	85	0	1115	-1.00001	31.9999	8.7	20.6592	-1.26973	21.9289	94.3474	86.6009	100	39.9996	1	1	192.973	792	Palearctic
5228	723647	5.93391e+06	2	127	0	1115	-1.07e-05	47.9998	8.8	20.4239	-1.31846	21.7424	138.149	146.287	80	34.0001	1	1	289.459	784	Palearctic
5229	820133	5.93391e+06	3	160	0	1115	0.375979	51.4212	8.48347	20.5163	-1.79323	22.3096	161.595	94.878	77.9225	35.7906	1	1	385.945	795.939	Palearctic
5230	916620	5.93391e+06	3	171	0	965	16.3758	156.617	8.29173	21.002	-2.2706	23.2726	230.016	122.063	64.5504	41.1938	3	6	482.431	789.728	Palearctic
5231	1.01311e+06	5.93391e+06	3	169	1	965	32.6691	152.331	8.2376	21.3934	-2.61086	24.0042	297.837	132.411	37.3489	45.9996	3	5	578.918	692.196	Palearctic
5232	1.10959e+06	5.93391e+06	3	169	0	1115	21.0533	144.805	8.3376	20.6961	-3.06197	23.7581	86.3423	58.0361	72.8082	41.1934	1	2	675.404	601.625	Palearctic
5233	1.20608e+06	5.93391e+06	2	165	0	965	36.0156	144.504	8.2	20.955	-3.03129	23.9862	86.324	54.2902	72.8101	40.9946	3	5	771.89	569.128	Palearctic
5234	1.30256e+06	5.93391e+06	2	169	0	965	30.1812	169.045	8.24587	21.4622	-2.99072	24.4529	85.4477	60.355	76.3139	41.1934	3	5	868.376	558.963	Palearctic
5235	1.39905e+06	5.93391e+06	2	170	0	1115	13.1734	93.0028	8.6	22.7532	-3.99432	26.7475	130.48	55.7803	105.318	41.193	1	1	964.863	552.955	Palearctic
5236	1.49554e+06	5.93391e+06	2	165	0	19	45.6019	121.498	8.37067	22.8912	-4.98341	27.8746	65.7214	46.8039	128.357	35.1935	1	2	1061.35	605.074	Palearctic
5237	1.59202e+06	5.93391e+06	2	163	0	19	84.527	218.247	7.77894	22.4376	-5.83623	28.2738	68.2669	29.6582	56.6397	36.3867	3	5	1157.84	649.57	Palearctic
5238	1.68851e+06	5.93391e+06	2	173	0	19	118.879	223.344	7.20001	22.1725	-6.58023	28.7527	53.5504	33.4326	82.9883	34.0006	3	5	1235.63	637.353	Palearctic
5239	1.785e+06	5.93391e+06	3	171	0	19	92.4137	243.577	6.86693	21.4226	-5.73164	27.1542	187.43	67.6698	47.7753	41.1932	3	4	1298.09	571.865	Palearctic
5240	1.88148e+06	5.93391e+06	3	201	0	19	59.9039	242.783	7.46239	22.63	-6.39189	29.0219	82.5346	41.4338	68.3372	38.2097	4	5	1364.52	637.893	Palearctic
5241	1.97797e+06	5.93391e+06	2	196	0	17	95.655	186.985	7.2624	22.6776	-7.38193	30.0595	81.5818	31.3591	60.9767	36.3868	2	4	1434.37	689.464	Palearctic
5242	2.07445e+06	5.93391e+06	2	202	0	17	77.9864	172.179	7	22.8506	-8.30221	31.1528	45.5738	27.2255	94.2596	35.1934	2	7	1507.16	662.217	Palearctic
5243	2.17094e+06	5.93391e+06	2	206	0	17	112.135	211.366	6.64587	22.3834	-8.11918	30.5026	49.0306	26.3731	74.0157	34.0001	2	3	1582.49	619.812	Palearctic
5244	2.26743e+06	5.93391e+06	1	209	0	17	118.85	204.097	6.49173	22.3982	-7.9272	30.3254	61.9251	32.8895	70.4613	35.1934	1	1	1660.01	596.534	Palearctic
5245	2.36391e+06	5.93391e+06	1	205	0	17	133.669	188.977	6.32933	22.6464	-8.59476	31.2411	49.2449	33.7699	86.5271	35.1934	2	2	1739.43	632.202	Palearctic
5246	2.4604e+06	5.93391e+06	1	208	0	17	166.248	219.074	6.2376	22.4049	-8.97171	31.3766	56.2633	27.9692	83.6744	34	2	4	1820.5	658.578	Palearctic
5247	2.55689e+06	5.93391e+06	1	207	0	17	173.587	201.376	6.18347	22.3646	-9.33236	31.6969	34.6392	25.0972	97.9108	33.6022	1	1	1903.01	641.579	Palearctic
5248	2.65337e+06	5.93391e+06	1	207	0	17	188.661	193.256	6.02933	22.573	-9.78509	32.3581	222.266	45.7928	69.6319	33.9999	1	3	1986.77	642.744	Palearctic
5249	2.74986e+06	5.93391e+06	1	206	0	17	170.331	129.7	5.92933	22.915	-10.1305	33.0454	59.7679	29.2781	84.4379	32.8062	1	1	2064.9	632.488	Palearctic
5250	2.84634e+06	5.93391e+06	1	207	0	17	173.451	119.894	5.72933	22.858	-10.7246	33.5825	25.0083	18.2025	103.438	28.0003	4	6	2142.34	631.616	Palearctic
5251	2.94283e+06	5.93391e+06	1	205	0	17	174.406	108.451	5.6752	22.7714	-11.0627	33.8341	67.302	27.7611	78.2249	31.9997	1	3	2221.28	617.075	Palearctic
5252	3.03932e+06	5.93391e+06	1	202	0	17	180.781	112.955	5.52933	22.7864	-11.1056	33.8921	31.209	21.0506	158.717	28	2	2	2301.56	619.24	Palearctic
5259	3.71472e+06	5.93391e+06	1	198	1	59	197.798	162.414	4.79173	24.0377	-13.3914	37.4292	82.1062	21.8577	72.7402	38.0051	1	1	2891.37	594.91	Palearctic
5260	3.81121e+06	5.93391e+06	1	196	1	59	156.614	140.414	4.89173	24.507	-13.7409	38.2479	40.915	22.5842	100.066	33.9999	3	3	2978.6	563.369	Palearctic
5323	9.88984e+06	5.93391e+06	1	211	0	6	548.819	370.808	-1.67893	23.8322	-27.6308	51.463	11.2688	3.86647	221.899	19.8065	3	4	3141.37	392.33	Palearctic
5324	9.98633e+06	5.93391e+06	1	207	0	6	561.517	509.935	-2.10373	23.7457	-28.2862	52.0318	3.42691	2.33411	258.391	19.6062	2	4	3076.99	421.007	Palearctic
5325	1.00828e+07	5.93391e+06	1	209	0	6	786.964	738.015	-3.73303	22.6929	-30.2436	52.9365	1.85574	0.661059	859.698	5.00611	2	3	3014.33	439.805	Palearctic
5326	1.01793e+07	5.93391e+06	1	210	0	6	800.73	765.186	-4.13306	22.5273	-31.3247	53.852	0.90082	0.661037	503.432	11.4136	2	5	2953.49	396.716	Palearctic
5327	1.02758e+07	5.93391e+06	1	210	0	6	809.864	899.177	-4.34133	21.9006	-31.1829	53.0835	0.693897	0.706397	611.721	5.80667	2	2	2894.59	385.872	Palearctic
5328	1.03723e+07	5.93391e+06	1	210	0	6	755.973	1372.5	-3.95789	21.3617	-30.4886	51.8504	0.773917	0.706398	803.336	6.99988	1	1	2837.75	376.406	Palearctic
5329	1.04688e+07	5.93391e+06	1	210	0	6	654.088	1631.31	-3.54509	21.3077	-29.5337	50.8414	1.43748	1.06556	425.339	5.80682	1	1	2783.09	375.984	Palearctic
5330	1.05652e+07	5.93391e+06	1	214	0	6	656.48	1975.87	-3.37973	21.5581	-31.0826	52.6407	1.72164	1.9682	531.026	8.40267	1	3	2729.04	367.264	Palearctic
5331	1.06617e+07	5.93391e+06	1	215	0	6	1151.92	2097.99	-5.6834	20.5603	-33.3796	53.9399	1.87768	2.17006	1018.85	2.40366	1	4	2661.69	397.631	Palearctic
5332	1.07582e+07	5.93391e+06	1	213	0	6	1321.93	1813.7	-6.62025	20.0867	-34.3536	54.4403	0.615917	0.44163	936.056	6.19876	2	2	2596.18	402.323	Palearctic
5333	1.08547e+07	5.93391e+06	1	210	0	6	1220.4	931.455	-6.52855	20.7852	-34.773	55.5582	0.265586	0.174388	922.411	4.80668	1	1	2532.65	386.534	Palearctic
5334	1.09512e+07	5.93391e+06	1	213	0	6	1102.57	870.876	-6.38268	21.6816	-35.7967	57.4782	0.298352	0.174384	564.032	5.9995	2	2	2440.93	382.203	Palearctic
5335	1.10477e+07	5.93391e+06	1	210	0	6	1003.61	872.193	-6.3872	22.2582	-37.3091	59.5673	0.252431	0.320681	1210.36	1.1934	1	2	2349.59	399.834	Palearctic
5336	1.11442e+07	5.93391e+06	1	205	0	6	920.493	1075.27	-6.73306	22.5578	-38.7477	61.3055	0.316028	0.320683	1863.68	0.796169	2	2	2258.69	413.293	Palearctic
5337	1.12407e+07	5.93391e+06	1	205	0	6	879.529	951.825	-6.9872	22.6455	-39.8814	62.5269	0.334045	0.320683	1715.78	5.99988	1	2	2168.26	421.541	Palearctic
5338	1.13371e+07	5.93391e+06	1	205	0	6	993.607	1259.38	-7.63305	21.9421	-40.2843	62.2263	0.810951	0.356193	1977.84	4.80614	1	1	2078.38	436.376	Palearctic
5339	1.14336e+07	5.93391e+06	1	211	0	6	883.655	1111.06	-6.87443	22.4181	-38.9907	61.4088	0.875174	1.08817	2026.05	0.80151	1	1	1989.12	425.992	Palearctic
5340	1.15301e+07	5.93391e+06	1	219	0	6	787.633	1127.57	-6.20376	22.8596	-37.6763	60.5359	0.849498	1.08818	1442.56	4.80626	1	2	1900.56	434.248	Palearctic
5341	1.16266e+07	5.93391e+06	1	220	0	6	725.195	899.257	-5.85789	23.2119	-37.1448	60.3567	1.02864	1.08818	1550.61	1.99458	2	3	1812.81	437.955	Palearctic
5342	1.17231e+07	5.93391e+06	1	220	0	6	676.637	957.813	-5.76615	23.3537	-37.1794	60.5331	1.27313	1.08818	1501.28	2.40391	1	2	1726	440.285	Palearctic
5343	1.18196e+07	5.93391e+06	1	213	0	6	649.328	905.842	-5.62855	23.5684	-36.9197	60.4881	1.93735	1.81758	958.074	8.40328	4	4	1640.27	455.992	Palearctic
5344	1.19161e+07	5.93391e+06	1	218	0	6	559.841	893.134	-5.06616	24.0301	-35.9671	59.9971	2.13407	1.81759	584.107	8.40302	1	1	1555.79	464.24	Palearctic
5345	1.20125e+07	5.93391e+06	1	213	0	6	565.033	931.78	-5.02855	23.9139	-35.6271	59.5409	2.88049	1.81759	590.058	5.99975	1	2	1472.8	498.276	Palearctic
5346	1.2109e+07	5.93391e+06	1	214	0	6	525.238	865.471	-4.83682	23.9202	-35.5678	59.488	1.27076	1.66674	1030.95	3.59706	3	3	1391.54	538.938	Palearctic
5347	1.22055e+07	5.93391e+06	1	210	0	6	446.969	916.563	-4.42856	24.254	-35.5709	59.8249	0.494186	0.275706	623.708	6.80139	1	2	1312.36	558.314	Palearctic
5348	1.2302e+07	5.93391e+06	1	207	0	6	374.715	1159.36	-4.15788	24.5497	-35.9773	60.527	3.90744	0.275684	569.474	9.6126	2	4	1235.63	564.533	Palearctic
5349	1.23985e+07	5.93391e+06	1	203	0	6	370.541	631.877	-4.27067	24.5628	-36.9418	61.5045	0.275743	0.275684	802.175	4.80655	1	1	1161.85	577.045	Palearctic
5350	1.2495e+07	5.93391e+06	1	196	0	6	405.751	1077.97	-4.97891	24.1731	-38.4247	62.5979	0.28119	0.275684	1084.63	4.80617	2	2	1078.75	589.594	Palearctic
5351	1.25915e+07	5.93391e+06	1	195	0	6	494.2	1041.78	-5.98717	23.5492	-39.5919	63.141	0.250652	0.275684	2102.54	1.19332	1	1	983.971	605.557	Palearctic
5352	1.26879e+07	5.93391e+06	1	197	0	6	691.007	1413.84	-7.1661	22.4369	-40.0813	62.5182	0.11175	0.0781797	2998.01	0.000128777	1	1	889.559	639.932	Palearctic
5353	1.27844e+07	5.93391e+06	1	196	0	6	558.634	1552.52	-6.17444	22.8894	-38.2216	61.111	0.0352686	0.0302374	2834.99	1.19332	2	2	795.646	642.301	Palearctic
5354	1.28809e+07	5.93391e+06	1	196	0	6	556.302	1649.19	-5.87521	22.4041	-37.3053	59.7094	0.0572331	0.0302366	2765.12	0	1	1	702.431	686.894	Palearctic
5355	1.29774e+07	5.93391e+06	1	196	0	6	703.241	1963.08	-6.64289	20.8405	-37.4668	58.3073	0.0819753	0.0302366	3166.68	0	1	2	610.233	771.029	Palearctic
5356	1.30739e+07	5.93391e+06	1	193	0	6	373.354	1858.2	-4.65873	21.6397	-35.1792	56.8189	0.0302375	0.0302366	3539.53	0.000653973	1	1	519.594	755.369	Palearctic
5357	1.31704e+07	5.93391e+06	1	190	0	6	226.237	1232.26	-3.7331	21.6271	-32.8955	54.5226	0.0302366	0.0302366	2427.54	6	2	4	431.5	650.612	Palearctic
5358	1.32669e+07	5.93391e+06	1	193	0	6	145.44	969.349	-3.00829	20.4354	-30.032	50.4675	0.0302366	0.0302366	1966.05	6	1	1	347.886	569.04	Palearctic
5359	1.33633e+07	5.93391e+06	1	191	0	6	82.8987	846.284	-2.28349	20.2526	-28.1471	48.3997	0.10694	0.0302366	2001.37	6	1	1	272.904	589.909	Palearctic
5360	1.34598e+07	5.93391e+06	1	196	0	6	166.807	946.428	-2.64133	19.7558	-27.7135	47.4693	0.73036	0.947809	1525.59	6.00088	4	5	215.75	635.441	Palearctic
5361	1.35563e+07	5.93391e+06	1	200	0	6	154.382	747.589	-2.38721	19.9948	-27.2242	47.2191	1.17054	1.17054	1112.01	14	1	1	192.973	655.991	Palearctic
5363	1.37493e+07	5.93391e+06	1	176	0	6	75.5159	368.347	-1.53306	18.7511	-23.7182	42.4693	6.94644	0.950377	745	14.002	1	1	215.75	691.028	Palearctic
5364	1.38458e+07	5.93391e+06	1	175	0	6	9.00233	105.009	-0.800026	18.9544	-22.7457	41.7	0.950486	0.950377	529.004	32	1	1	272.904	685	Palearctic
5376	1.50036e+07	5.93391e+06	1	123	0	6	15.7441	86.6082	-0.208267	14.1646	-15.9348	30.0994	0.200459	0.200459	411.472	16.8053	1	1	397.823	738.707	Palearctic
5377	1.51001e+07	5.93391e+06	1	127	0	6	181.549	1338.08	-0.978908	13.2003	-16.916	30.1163	0.247315	0.200459	1083.2	6.00009	1	2	305.116	762.247	Palearctic
5378	1.51966e+07	5.93391e+06	1	123	0	6	796.8	1671.43	-3.88257	10.6711	-18.9239	29.5951	0.392441	0.474515	1146.28	6.80112	5	6	215.75	925.25	Palearctic
5379	1.52931e+07	5.93391e+06	1	129	0	6	486.232	2379.12	-1.79181	12.8335	-16.3772	29.2107	0.551452	0.549458	721.507	6.99986	2	4	136.452	924.341	Palearctic
5380	1.53896e+07	5.93391e+06	1	129	0	6	418.794	2492.26	-0.969914	13.8424	-15.476	29.3184	0.546497	0.549459	740.899	5.8072	2	3	96.4863	939.594	Palearctic
5381	1.5486e+07	5.93391e+06	1	129	0	6	362.697	2044.27	-0.469902	14.5126	-14.6281	29.1407	0.541855	0.541042	600.663	11.4137	1	1	136.452	916.243	Palearctic
5382	1.55825e+07	5.93391e+06	1	129	0	6	397.999	1361.03	-1.19997	14.3586	-16.2505	30.6091	0.535528	0.541042	658.271	7	1	1	215.75	846.003	Palearctic
5448	-1.27844e+07	5.83742e+06	4	67	1	129	241.771	919.888	6.92834	16.6771	-0.631482	17.3086	0.215623	0.215608	1437.56	11.1849	1	1	136.452	2879.7	Nearctic
5449	-1.26879e+07	5.83742e+06	4	66	1	129	153.43	924.391	7.515	16.9525	0.498014	16.4545	0.687904	0.215605	1280.91	6.81492	1	1	96.4863	2332.22	Nearctic
5450	-1.25915e+07	5.83742e+06	4	80	0	132	103.366	578.049	8.21663	16.6842	1.48663	15.1976	0.0386717	0.0386717	1005.63	6	1	1	136.452	1979.66	Nearctic
5451	-1.2495e+07	5.83742e+06	4	89	0	140	121.807	994.26	7.33912	17.049	-0.795832	17.8449	0.0128241	0.0120998	963.354	6	1	1	215.75	2811.37	Nearctic
5452	-1.23985e+07	5.83742e+06	4	102	0	140	286.304	1784.45	6.74989	17.1538	-2.18958	19.3433	0.188974	0.0195883	1061.57	6	1	2	305.116	2668.72	Nearctic
5453	-1.2302e+07	5.83742e+06	4	119	0	140	826.565	2329.2	4.10657	16.7457	-6.36498	23.1107	0.0551863	0.0759011	1409.11	5.99981	2	2	289.459	1908.36	Nearctic
5454	-1.22055e+07	5.83742e+06	4	134	0	140	1172.66	2516.22	2.14332	17.1516	-10.7668	27.9184	0.126445	0.0759006	1033.08	0.81495	1	1	289.459	928.136	Nearctic
5455	-1.2109e+07	5.83742e+06	4	147	0	140	1193.91	2045.14	1.64167	18.3908	-14.2838	32.6745	0.132268	0.0497479	663.957	0.815014	2	4	305.116	541.096	Nearctic
5456	-1.20125e+07	5.83742e+06	5	152	0	140	1253.34	1298.36	0.583369	19.9042	-18.6693	38.5735	0.417665	0.635781	698.996	2.49425	1	1	347.886	436.751	Nearctic
5457	-1.19161e+07	5.83742e+06	5	162	0	140	1071.91	911.57	1.41172	21.1946	-18.9843	40.1788	0.605683	0.635781	277.686	7.00019	1	1	409.357	437.62	Nearctic
5458	-1.18196e+07	5.83742e+06	5	171	0	140	919.566	1261.99	3.21499	22.0864	-15.6669	37.7533	1.95065	0.635783	209.647	11.9998	3	6	482.431	520.141	Nearctic
5459	-1.17231e+07	5.83742e+06	5	173	0	140	1081.24	1580.27	2.7466	20.6055	-14.521	35.1264	1.04307	0.786917	288.771	6.86394	1	4	562.607	793.106	Nearctic
5460	-1.16266e+07	5.83742e+06	5	172	0	140	1504.67	2272.21	0.91663	18.3259	-14.8398	33.1657	0.856819	0.786908	657.854	0.864578	3	5	647.25	890.697	Nearctic
5461	-1.15301e+07	5.83742e+06	5	170	0	140	1697.42	2592.26	-0.0266949	17.7072	-15.5595	33.2666	0.419705	0.187097	570.162	11.1848	1	2	734.818	782.88	Nearctic
5462	-1.14336e+07	5.83742e+06	5	172	0	140	1813.65	2362.43	-0.701655	17.3062	-16.396	33.7022	0.522874	0.138289	657.196	6	2	3	824.379	692.98	Nearctic
5463	-1.13371e+07	5.83742e+06	5	183	0	140	1874.29	2379.3	-1.23821	17.0483	-17.8031	34.8514	0.416772	0.0436836	596.277	6.00002	1	2	915.349	620.614	Nearctic
5464	-1.12407e+07	5.83742e+06	5	193	0	140	1487.88	1799.19	0.395065	19.5401	-18.8163	38.3564	0.483814	0.433089	465.944	6.54335	1	1	1007.35	584.183	Nearctic
5465	-1.11442e+07	5.83742e+06	5	193	0	140	1057.82	1259.93	1.41335	21.4962	-20.545	42.0412	1.13942	0.637045	298.975	7.67975	2	4	1100.11	560.283	Nearctic
5466	-1.10477e+07	5.83742e+06	5	182	0	140	904.36	400.514	2.02834	22.3724	-20.1446	42.5171	5.29367	3.34139	119.69	23.0003	2	3	1193.47	510.166	Nearctic
5467	-1.09512e+07	5.83742e+06	5	173	1	140	815.362	354.665	2.22834	22.7436	-19.9053	42.6489	13.1544	3.61078	72.3108	29.6297	2	3	1287.29	452.967	Nearctic
5468	-1.08547e+07	5.83742e+06	5	168	0	132	748.664	272.916	2.32998	23.2644	-19.9172	43.1816	4.57497	1.69618	160.36	24.7284	1	2	1381.47	425.25	Nearctic
5469	-1.07582e+07	5.83742e+06	5	163	0	132	699.115	281.948	1.94333	23.5479	-21.3906	44.9386	1.93816	0.910442	234.05	25.5926	2	2	1475.96	420.967	Nearctic
5470	-1.06617e+07	5.83742e+06	5	165	0	132	663.815	317.283	1.75832	24.055	-22.1347	46.1897	4.08512	0.894427	259.812	27.049	2	2	1570.68	407.351	Nearctic
5471	-1.05652e+07	5.83742e+06	4	167	0	132	647.115	270.966	1.55832	23.9319	-22.5402	46.4721	2.55271	0.678429	291.55	21.9135	2	3	1665.61	401.751	Nearctic
5472	-1.04688e+07	5.83742e+06	4	169	0	132	651.566	299.117	1.08831	23.881	-23.4924	47.3733	3.64477	0.708272	222.402	24.0982	2	2	1760.71	393.001	Nearctic
5473	-1.03723e+07	5.83742e+06	5	166	0	132	570.634	325.35	1.08831	24.1825	-23.8908	48.0733	1.05809	0.584446	152.205	19.0986	2	2	1855.95	390.301	Nearctic
5474	-1.02758e+07	5.83742e+06	5	167	0	132	513.55	223.27	1.41664	24.7069	-23.1536	47.8605	5.88152	1.10424	97.7085	23.2836	1	2	1951.31	389.035	Nearctic
5475	-1.01793e+07	5.83742e+06	5	172	0	132	531.132	216.601	0.916637	24.3672	-24.3365	48.7037	6.79433	1.05061	150.453	25.1474	1	1	2046.78	408.901	Nearctic
5476	-1.00828e+07	5.83742e+06	5	180	0	132	511.83	233.686	0.45832	23.9036	-25.1536	49.0572	2.95364	0.953211	207.292	18.9624	2	2	2142.34	432.051	Nearctic
5477	-9.98633e+06	5.83742e+06	5	178	0	132	486.745	315.302	0.328334	23.6473	-25.7201	49.3674	1.2543	0.615944	270.847	13.7772	1	6	2237.98	461.433	Nearctic
5478	-9.88984e+06	5.83742e+06	5	183	0	132	447.077	435.288	0.143332	23.7101	-25.9646	49.6747	0.564768	0.193192	370.131	6	1	3	2333.69	458.45	Nearctic
5479	-9.79336e+06	5.83742e+06	5	181	0	132	392.828	426.57	0.514995	24.0325	-24.9842	49.0167	0.340202	0.132726	481.529	6	2	4	2412.16	455.3	Nearctic
5480	-9.69687e+06	5.83742e+06	4	176	0	132	260.733	264.108	0.844974	24.4698	-24.4754	48.9451	0.471889	0.10643	453.29	5.99977	4	4	2490.02	463.717	Nearctic
5481	-9.60038e+06	5.83742e+06	3	176	0	132	261	77.8334	0.47331	23.8615	-25.0036	48.8652	0.507837	0.0606966	406.044	0.815146	1	1	2569.15	470.85	Nearctic
5482	-9.5039e+06	5.83742e+06	3	170	0	132	216.433	61.0658	0.0583175	23.8541	-26.408	50.2621	0.130889	0.0606966	354.21	5.18482	1	1	2549.14	458.967	Nearctic
5483	-9.40741e+06	5.83742e+06	3	155	0	125	217.834	45.8833	-0.341681	23.734	-27.6715	51.4054	0.273643	0.0606966	409.72	0	1	1	2465.6	450.651	Nearctic
5484	-9.31092e+06	5.83742e+06	3	145	0	125	254.85	78.7497	-0.598351	23.4815	-27.8869	51.3683	0.0830115	0.0606966	809.343	0	2	3	2383.04	479.851	Nearctic
5485	-9.21444e+06	5.83742e+06	3	134	0	125	299.349	91.9672	-0.626688	23.2963	-27.7781	51.0745	0.0749159	0.0606962	813.485	0	3	5	2301.56	533.75	Nearctic
5486	-9.11795e+06	5.83742e+06	3	134	0	125	315.448	114.234	-0.841681	23.0936	-27.8032	50.8968	0.106379	0.024179	1038.16	0	2	4	2221.28	570.333	Nearctic
5487	-9.02147e+06	5.83742e+06	3	129	0	125	323.015	156.417	-1.09835	22.8132	-27.8922	50.7054	0.386848	0.024179	1403.52	0	1	3	2142.34	598.066	Nearctic
5488	-8.92498e+06	5.83742e+06	3	127	0	125	325.432	175.6	-1.45503	22.4756	-27.9377	50.4134	0.0640689	0.024179	1632.34	0	1	1	2064.9	623.799	Nearctic
5489	-8.82849e+06	5.83742e+06	3	125	0	125	332.498	155.982	-1.82669	22.1193	-28.1394	50.2588	0.124254	0.024179	1233.01	0	1	1	1989.12	648.549	Nearctic
5490	-8.73201e+06	5.83742e+06	3	118	0	125	310.315	160.932	-2.02669	21.8973	-28.3467	50.244	0.0313164	0.024179	960.208	0	2	2	1915.2	659.282	Nearctic
5491	-8.63552e+06	5.83742e+06	3	111	0	125	283.881	144.932	-2.12669	21.7508	-28.416	50.1668	0.156644	0.024179	842.424	0	1	2	1843.37	658.282	Nearctic
5492	-8.53903e+06	5.83742e+06	3	108	0	125	246.282	126.801	-2.02669	21.666	-28.2435	49.9094	0.0639925	0.024179	1122.75	3.9e-05	2	6	1773.88	650.132	Nearctic
5493	-8.44255e+06	5.83742e+06	3	106	0	125	217.448	130.5	-1.92669	21.6346	-28.1522	49.7868	0.0962544	0.024179	1411.13	0.815161	3	5	1707.02	645.415	Nearctic
5494	-8.34606e+06	5.83742e+06	3	102	0	125	171.399	88.0165	-2.02669	21.7128	-28.2935	50.0063	0.0243113	0.024179	2336.28	5.18505	2	2	1643.1	644.849	Nearctic
5495	-8.24958e+06	5.83742e+06	3	101	0	125	154.132	87.3825	-2.09835	21.7312	-28.4239	50.1552	0.0275553	0.024179	2495.83	5.1848	2	2	1570.68	644.865	Nearctic
5496	-8.15309e+06	5.83742e+06	3	103	0	125	121.782	124.532	-2.12669	21.7169	-28.4314	50.1483	0.024179	0.024179	2732.46	0.000253699	1	1	1500.97	631.998	Nearctic
5497	-8.0566e+06	5.83742e+06	3	113	0	125	68.55	94.4002	-1.98336	21.7191	-28.2987	50.0178	0.0242422	0.024179	2211.33	5.18509	2	4	1434.37	608.399	Nearctic
5498	-7.96012e+06	5.83742e+06	3	112	0	125	26.7166	68.9833	-1.91169	21.6029	-28.2503	49.8532	0.196712	0.0248442	1807.71	6	2	2	1371.33	582.666	Nearctic
5499	-7.86363e+06	5.83742e+06	3	111	0	125	10.5832	34.1829	-1.79835	21.3797	-28.1977	49.5775	0.0405353	0.00372023	1434.97	6	1	1	1312.36	573.333	Nearctic
5502	-7.57417e+06	5.83742e+06	4	84	0	140	52.5178	172.084	-2.52669	18.9666	-27.5518	46.5184	0.203623	0.00630973	1425.88	5.18509	4	5	1165.85	648.816	Nearctic
5503	-7.47769e+06	5.83742e+06	4	78	0	140	171.717	261.499	-2.72669	18.9846	-27.6938	46.6785	0.00630516	0.00630973	1010.45	5.99974	1	3	1129.34	706.233	Nearctic
5504	-7.3812e+06	5.83742e+06	4	75	0	140	213.216	221.766	-2.82669	18.9516	-27.6458	46.5973	0.0143877	0.00630973	1123.65	0.81495	4	5	1100.11	736.249	Nearctic
5505	-7.28471e+06	5.83742e+06	3	72	0	140	286.633	266.035	-3.02669	18.7185	-27.8193	46.5378	0.00630973	0.00630973	1688.01	0.81495	2	2	1078.75	766.699	Nearctic
5506	-7.18823e+06	5.83742e+06	3	71	0	140	350.083	283.667	-3.19835	18.5129	-28.0415	46.5544	0.00630973	0.00630973	1755.51	0.814908	2	3	1025.66	785.565	Nearctic
5507	-7.09174e+06	5.83742e+06	3	70	0	140	409.375	273.235	-3.42669	18.3087	-28.2398	46.5486	0.00630973	0.00630973	1715.88	0	1	3	964.863	803.415	Nearctic
5508	-6.99525e+06	5.83742e+06	3	68	0	140	471.333	436.16	-3.59835	18.0602	-28.3896	46.4498	0.00630973	0.00630973	1503.86	0.000270687	2	2	910.25	815.549	Nearctic
5509	-6.89877e+06	5.83742e+06	3	69	0	140	541.849	425.111	-3.94168	17.7863	-28.5463	46.3326	0.00624309	0.00630972	1276.4	5.18478	1	2	862.999	834.132	Nearctic
5510	-6.80228e+06	5.83742e+06	3	67	0	140	596.615	507.576	-4.04168	17.68	-28.6058	46.2858	0.00535709	0.0055756	1375.64	0	2	2	824.379	876.331	Nearctic
5511	-6.7058e+06	5.83742e+06	3	67	0	140	622.832	482.761	-4.07002	17.9064	-28.3257	46.2321	2.05e-05	0	1467.07	0	2	3	795.646	916.032	Nearctic
5512	-6.60931e+06	5.83742e+06	3	70	0	140	633.432	444.995	-4.04168	18.0396	-27.8859	45.9255	2.44e-05	0	1275.27	0.00027635	3	4	777.897	958.097	Nearctic
5513	-6.51282e+06	5.83742e+06	3	69	0	140	615	356.948	-3.92669	18.1553	-27.6898	45.8451	0.38846	7.42e-08	1065.54	5.18482	4	6	771.89	946.048	Nearctic
5514	-6.41634e+06	5.83742e+06	3	71	0	140	556.166	490.881	-3.77002	18.6077	-28.062	46.6697	1.39461	0.00865344	1127.54	0.814906	1	1	777.897	868.666	Nearctic
5515	-6.31985e+06	5.83742e+06	3	71	0	125	551.232	427.15	-3.88501	18.9517	-28.4626	47.4143	0.00918805	0.00871719	1442.07	0.000324699	2	3	695.772	833.167	Nearctic
5516	-6.22336e+06	5.83742e+06	3	69	0	140	514.699	424.005	-3.58501	18.8734	-27.5439	46.4173	0.00896581	0.00977507	1612.21	5.99972	1	2	617.814	894.216	Nearctic
5517	-6.12688e+06	5.83742e+06	3	71	0	140	530.781	417.022	-3.48501	18.6055	-26.6592	45.2647	0.00932521	0.00865346	1854.41	0.815189	1	1	545.809	943.682	Nearctic
5518	-6.03039e+06	5.83742e+06	3	72	0	125	473.217	681.036	-3.02669	18.5407	-25.3818	43.9225	0.010655	0.0107266	1725.54	5.18505	2	3	482.431	973.933	Nearctic
5519	-5.93391e+06	5.83742e+06	3	73	0	125	414.633	654.539	-2.31334	18.7215	-24.033	42.7546	0.0118137	0.0112441	1816.26	5.18509	4	4	431.5	1024.15	Nearctic
5520	-5.83742e+06	5.83742e+06	3	77	0	125	346.862	456.405	-1.61499	18.9834	-22.7381	41.7214	0.836559	0.0112441	1835.79	5.99995	1	2	397.823	1053.85	Nearctic
5521	-5.74093e+06	5.83742e+06	3	78	0	125	352.3	528.205	-1.51334	17.9807	-21.6223	39.6031	0.0127028	0.0125908	1819.64	5.18476	2	2	385.945	1103	Nearctic
5522	-5.64445e+06	5.83742e+06	3	75	0	125	345.932	572.487	-1.48501	16.4703	-20.4192	36.8895	0.0131389	0.012725	2034.47	4.57e-05	3	3	397.823	1125.31	Nearctic
5523	-5.54796e+06	5.83742e+06	3	76	0	125	270.779	491.79	-1.24333	15.2343	-18.6887	33.923	0.0458656	0.0142201	2033.44	0.81495	4	6	431.5	1109.85	Nearctic
5524	-5.45147e+06	5.83742e+06	3	73	0	76	148.516	627.586	-0.528335	14.5452	-16.6203	31.1655	0.183819	0.0151882	1499.04	0.815244	1	2	482.431	1056.42	Nearctic
5525	-5.35499e+06	5.83742e+06	3	76	0	125	13.1829	283.348	0.343328	14.4806	-14.8371	29.3177	0.331102	0.0151882	899.368	6	1	1	482.431	990.049	Nearctic
5570	-1.01311e+06	5.83742e+06	2	73	0	1115	84.0561	796.143	9.84333	17.5785	2.99144	14.587	14.8001	11.9813	316.054	33.185	1	1	136.452	1377.08	Palearctic
5571	-916620	5.83742e+06	2	107	2	1115	72.9491	832.88	9.75832	18.3629	2.37424	15.9886	42.4854	19.2162	127.43	33.1847	1	2	96.4863	1212.08	Palearctic
5572	-820133	5.83742e+06	2	94	2	415	87.4991	688.64	9.45832	18.7536	2.07278	16.6808	47.1991	21.3182	85.7128	28.0004	1	1	136.452	1045.54	Palearctic
5573	-723647	5.83742e+06	2	98	1	415	99.9324	697.559	9.115	18.8725	1.56656	17.3059	36.1892	21.2853	126.197	33.1851	1	1	96.4863	973.849	Palearctic
5574	-627161	5.83742e+06	3	104	1	415	79.4335	835.964	9.31499	19.0201	1.7644	17.2557	196.841	30.6805	104.57	33.9996	2	3	96.4863	955.43	Palearctic
5576	-434188	5.83742e+06	7	126	3	1115	114.315	728.187	9.35667	18.1039	1.44292	16.661	62.8413	48.2779	157.067	39.9505	1	2	96.4863	1033.96	Palearctic
5577	-337702	5.83742e+06	13	130	4	107	263.813	876.402	8.18502	18.3069	-0.286889	18.5938	116.462	60.8972	96.7176	36.7169	3	6	136.452	1176.76	Palearctic
5578	-241216	5.83742e+06	16	122	13	195	93.9176	508.321	9.02833	19.7215	0.246293	19.4752	403.559	243.324	27.852	41.7665	1	1	192.973	792.342	Palearctic
5579	-144729	5.83742e+06	16	124	10	333	106.667	391.343	9.37166	20.6592	0.228189	20.431	627.637	293.623	14.2466	52.9995	2	3	192.973	682.47	Palearctic
5580	-48243.1	5.83742e+06	17	117	12	333	46.5328	234.835	9.64333	21.2109	0.0882693	21.1226	252.421	153.473	39.148	45.9999	1	1	136.452	597.801	Palearctic
5581	48243.1	5.83742e+06	17	127	14	408	24.0662	145.2	9.52834	20.8098	-0.0899798	20.8998	141.392	102.238	59.6547	45.1851	2	4	96.4863	588.318	Palearctic
5582	144729	5.83742e+06	18	121	12	408	32.9999	107	9.9	20.654	0.613527	20.0404	218.565	123.512	37	46	2	3	96.4863	608	Palearctic
5585	434188	5.83742e+06	6	142	1	1115	-1.71664	37.916	9.18666	20.2924	0.0235311	20.2689	579.082	251.305	12	58.6149	1	1	0	783.183	Palearctic
5586	530674	5.83742e+06	6	149	1	40	-1.28336	88.0804	9.01499	20.7616	-0.684084	21.4456	279.395	161.378	60.8249	39.9999	1	1	96.4863	788.417	Palearctic
5587	627161	5.83742e+06	3	151	0	965	6.88297	89.3313	8.98666	21.1401	-1.11865	22.2588	216.353	149.415	38.2059	39.1358	3	5	192.973	779.817	Palearctic
5588	723647	5.83742e+06	3	148	0	965	24.3656	184.878	8.94333	21.1237	-1.40372	22.5275	178.902	121.048	50.529	39.1854	3	4	289.459	789.733	Palearctic
5589	820133	5.83742e+06	2	160	1	965	33.5321	256.076	8.77167	21.4617	-1.88843	23.3501	238.344	127.852	36.0222	44.3698	2	3	385.945	780.483	Palearctic
5590	916620	5.83742e+06	2	167	1	965	45.9489	366.643	8.68666	21.9724	-2.36926	24.3417	168.665	103.124	45.9864	40.0001	6	7	482.431	718.169	Palearctic
5591	1.01311e+06	5.83742e+06	2	169	1	965	65.6654	261.947	8.61499	22.4894	-2.61405	25.1034	128.038	114.788	47.4081	40.8149	3	4	578.918	647.068	Palearctic
5592	1.10959e+06	5.83742e+06	2	165	0	965	47.1666	197.1	8.71499	22.547	-2.48961	25.0366	61.6877	54.983	76.1861	39.9999	1	4	675.404	560.586	Palearctic
5593	1.20608e+06	5.83742e+06	2	160	0	965	46.2339	171.066	8.70165	22.7038	-2.8367	25.5405	68.8011	48.6945	73.8027	39.1359	6	7	771.89	555.367	Palearctic
5594	1.30256e+06	5.83742e+06	4	166	0	965	51.1334	169.267	8.80165	23.1712	-3.3674	26.5386	454.644	100.691	51.3811	40	2	4	868.376	563.133	Palearctic
5595	1.39905e+06	5.83742e+06	2	173	0	965	46.9326	164.283	8.88666	23.7316	-4.40134	28.1329	74.597	53.6717	78.9371	39.9995	2	2	964.863	545.567	Palearctic
5596	1.49554e+06	5.83742e+06	2	168	0	19	71.2666	199.899	8.60165	23.7187	-5.21411	28.9328	65.7158	38.7313	90.8385	34.0004	3	4	1043.66	565.201	Palearctic
5597	1.59202e+06	5.83742e+06	2	161	0	19	92.0177	158.386	8.04498	23.3284	-5.92467	29.2531	103.056	47.7822	59.0001	39.185	2	6	1100.11	568.085	Palearctic
5598	1.68851e+06	5.83742e+06	2	162	0	19	104.784	117.819	7.77332	23.3434	-6.2357	29.5791	98.6107	58.3239	53.5783	39.1855	1	1	1161.85	551.269	Palearctic
5599	1.785e+06	5.83742e+06	2	168	0	19	90.5834	158.266	7.94498	23.7402	-6.28444	30.0247	150.821	65.8008	41.3453	45.1847	2	4	1228.07	532.501	Palearctic
5600	1.88148e+06	5.83742e+06	2	164	0	19	107	170.438	7.80165	23.8516	-7.33555	31.1872	110.576	51.0245	60.3945	39.9999	1	1	1298.09	554.135	Palearctic
5601	1.97797e+06	5.83742e+06	2	162	0	19	116.618	133.768	7.45833	23.5194	-7.64586	31.1652	86.8517	45.588	77.2601	39.185	3	4	1371.33	555.753	Palearctic
5602	2.07445e+06	5.83742e+06	2	175	0	19	112.534	143.349	7.215	23.7559	-8.19076	31.9467	85.5297	45.1732	57.7263	39.185	2	3	1447.29	546.802	Palearctic
5603	2.17094e+06	5.83742e+06	2	185	0	19	141.466	118.684	6.915	23.3641	-8.34027	31.7044	57.9145	38.4352	62.0493	39.1846	2	2	1525.58	557.201	Palearctic
5604	2.26743e+06	5.83742e+06	2	202	0	17	150.583	111.135	6.95832	23.2236	-7.66055	30.8841	75.3067	24.2408	69.9507	34	1	2	1605.85	570.817	Palearctic
5605	2.36391e+06	5.83742e+06	1	197	0	17	149.466	126.351	6.88666	23.3263	-8.1967	31.523	34.9089	25.5217	88.9999	34	2	2	1687.82	601.5	Palearctic
5606	2.4604e+06	5.83742e+06	1	197	0	17	152.967	115.42	6.75832	23.2183	-8.59732	31.8156	46.5243	39.2458	86.8027	34	1	2	1771.25	622.334	Palearctic
5607	2.55689e+06	5.83742e+06	1	198	0	17	156.067	134.919	6.68666	23.2079	-8.96498	32.1729	39.577	30.0571	100.753	34	1	1	1855.95	618.234	Palearctic
5608	2.65337e+06	5.83742e+06	1	201	0	17	150.618	220.198	6.65832	23.3839	-9.29538	32.6793	42.4959	53.6197	92.471	33.9996	6	8	1941.75	622.25	Palearctic
5609	2.74986e+06	5.83742e+06	1	204	0	17	144.501	91.0693	6.55832	23.643	-9.6371	33.2801	27.1013	18.391	113.52	28.8153	3	5	2028.51	616.583	Palearctic
5610	2.84634e+06	5.83742e+06	1	200	0	17	143.084	89.1664	6.42999	23.7751	-10.1086	33.8836	55.4319	48.9442	67.8744	33.1851	5	7	2116.11	621.3	Palearctic
5612	3.03932e+06	5.83742e+06	1	199	0	17	148.95	91.9503	6.30165	23.605	-10.5672	34.1722	34.9427	15.0537	111.713	28.0003	1	1	2293.45	596.55	Palearctic
5614	3.23229e+06	5.83742e+06	1	198	0	17	173.651	119.501	5.77332	23.7828	-11.0901	34.8729	28.6122	23.712	120.964	32	3	5	2473.14	590.134	Palearctic
5615	3.32878e+06	5.83742e+06	1	197	0	17	190.85	128.616	5.42999	23.8447	-11.5709	35.4156	84.2037	23.0858	93.6413	32.0001	2	2	2563.7	596.15	Palearctic
5616	3.42526e+06	5.83742e+06	1	193	0	1115	212.15	246.078	5.28666	23.8248	-11.9988	35.8236	22.4351	16.7416	87.7756	33.1851	1	1	2654.69	618.416	Palearctic
5617	3.52175e+06	5.83742e+06	1	193	0	1115	222.749	130.786	5.31499	23.892	-12.3612	36.2533	76.0198	18.1491	94.6547	33.7284	1	1	2746.05	626.133	Palearctic
5620	3.81121e+06	5.83742e+06	1	193	0	1115	156.093	140.734	5.50165	25.2127	-13.1731	38.3858	112.75	25.5509	82.1344	39.1846	2	2	2997.29	554.867	Palearctic
5625	4.29364e+06	5.83742e+06	1	182	0	19	211.983	142.934	4.65833	25.6053	-14.9914	40.5967	49.4973	14.2508	111.211	36.5923	1	1	2762.95	523.501	Palearctic
5626	4.39013e+06	5.83742e+06	1	190	0	19	226.45	251.263	4.58666	25.9351	-15.2496	41.1847	73.7713	15.7257	106.063	34	2	2	2723.92	528.334	Palearctic
5627	4.48661e+06	5.83742e+06	1	194	0	19	252.367	297.947	4.60165	26.3854	-15.3462	41.7316	39.1256	16.599	90.0716	33.7284	1	1	2687.8	558.4	Palearctic
5628	4.5831e+06	5.83742e+06	1	194	0	19	169.286	344.098	4.87331	26.7779	-15.5446	42.3225	17.5789	12.0964	100.134	34.0003	1	4	2654.69	561.049	Palearctic
5629	4.67958e+06	5.83742e+06	1	195	0	19	82.5038	339.216	5.07331	27.0561	-15.7524	42.8085	47.4736	9.58119	82.0316	37.4565	2	2	2624.71	483.444	Palearctic
5630	4.77607e+06	5.83742e+06	1	197	0	19	84.033	211.674	4.915	26.8998	-16.2113	43.1111	30.5653	9.08061	80.0136	34.8642	1	1	2597.97	481.351	Palearctic
5631	4.87256e+06	5.83742e+06	1	195	0	19	102.733	172.938	4.715	26.7558	-16.6817	43.4374	144.255	11.0955	113.852	35.7283	1	1	2574.57	494.884	Palearctic
5632	4.96904e+06	5.83742e+06	1	195	0	19	133.782	243.017	4.44333	26.98	-17.2815	44.2615	14.6121	7.84595	107.197	34.8642	1	1	2554.61	497.735	Palearctic
5633	5.06553e+06	5.83742e+06	1	196	0	19	147.25	232.234	4.35832	27.2605	-17.6704	44.9308	20.8091	10.2873	159.224	35.3208	1	3	2538.16	482.702	Palearctic
5634	5.16202e+06	5.83742e+06	1	196	0	19	182.467	235.051	4.10165	27.2928	-18.103	45.3957	9.47817	9.0422	204.202	34.8639	1	1	2525.29	462.252	Palearctic
5635	5.2585e+06	5.83742e+06	1	200	0	19	237.2	266.317	3.72999	27.1189	-18.6803	45.7992	8.6666	8.10672	191.224	31.4076	1	1	2516.05	456.252	Palearctic
5636	5.35499e+06	5.83742e+06	1	204	0	19	216.101	370.865	3.62999	27.2116	-19.0432	46.2548	50.1745	8.80436	120.79	33.271	2	2	2510.5	448.819	Palearctic
5682	9.79336e+06	5.83742e+06	1	240	0	6	1207.32	2164.41	-4.36664	20.1683	-30.1134	50.2817	2.95341	2.84397	494.222	10.6798	1	1	3138.4	405.865	Palearctic
5683	9.88984e+06	5.83742e+06	1	236	0	6	679.809	1560.71	-1.51507	22.7819	-27.5195	50.3013	4.57506	3.08989	197.708	17.5441	3	3	3070.93	433.148	Palearctic
5684	9.98633e+06	5.83742e+06	1	226	0	6	516.271	956.017	-0.826706	23.8051	-26.1854	49.9905	65.3447	7.63546	87.597	25.3202	3	4	3005.05	476.997	Palearctic
5685	1.00828e+07	5.83742e+06	1	213	0	6	629.27	587.481	-1.58004	23.237	-26.523	49.7599	21.7184	5.61751	174.847	18.098	1	3	2940.85	483.499	Palearctic
5686	1.01793e+07	5.83742e+06	1	213	0	6	787.189	712.08	-2.69667	22.6448	-28.3199	50.9647	4.76142	5.26457	218.837	13.9999	1	1	2878.46	449.283	Palearctic
5687	1.02758e+07	5.83742e+06	1	219	0	6	549.782	1015.96	-2.15174	23.2473	-28.9399	52.1872	2.03643	1.99952	240.012	13.049	4	4	2817.99	374.552	Palearctic
5688	1.03723e+07	5.83742e+06	1	226	0	6	634.724	1335.57	-2.34002	22.6029	-29.5707	52.1736	9.7004	2.78401	297.707	11.3206	1	1	2759.57	330.769	Palearctic
5689	1.04688e+07	5.83742e+06	1	229	0	6	794.7	1410.14	-3.23161	21.5227	-29.7934	51.3161	2.84509	3.19904	484.895	8.72785	2	4	2703.34	365.048	Palearctic
5690	1.05652e+07	5.83742e+06	1	230	0	6	995.024	1576.94	-4.22831	21.2588	-31.4501	52.7089	2.18591	1.84972	1053.27	3.81487	1	1	2649.42	393.582	Palearctic
5691	1.06617e+07	5.83742e+06	1	227	0	6	1077.33	1427.84	-4.46671	21.7025	-32.5658	54.2683	1.53176	1.83571	1236.36	3.00039	1	1	2592.59	386.068	Palearctic
5692	1.07582e+07	5.83742e+06	1	228	0	6	1073.96	985.051	-4.41005	22.0219	-32.9539	54.9758	0.782307	0.885943	560.259	6.86417	1	2	2525.29	367.085	Palearctic
5693	1.08547e+07	5.83742e+06	1	225	0	6	1068.99	616.096	-4.4967	22.4851	-33.356	55.8411	0.920739	0.88593	402.143	6.86444	2	2	2459.93	373	Palearctic
5694	1.09512e+07	5.83742e+06	1	222	0	6	993.519	860.069	-4.36837	23.0354	-34.0257	57.061	6.67792	1.0351	340.95	9.45626	2	2	2396.67	378.733	Palearctic
5695	1.10477e+07	5.83742e+06	1	221	0	6	1035	893.378	-5.04001	22.7143	-35.6114	58.3257	2.21824	1.12331	1814.93	5.18505	1	1	2319.69	404.149	Palearctic
5696	1.11442e+07	5.83742e+06	1	221	0	6	870.525	843.078	-4.86672	23.3674	-36.4792	59.8466	1.53832	1.34519	938.398	5.18603	2	2	2227.56	401.667	Palearctic
5697	1.12407e+07	5.83742e+06	1	226	0	6	747.277	855.955	-4.7084	23.8147	-37.0091	60.8238	3.79374	4.02982	803.822	14.6409	2	3	2135.81	393.051	Palearctic
5698	1.13371e+07	5.83742e+06	1	228	0	6	818.706	853.768	-5.26505	23.4433	-37.3439	60.7873	3.20524	3.57016	872.527	5.99966	1	3	2044.51	401.451	Palearctic
5699	1.14336e+07	5.83742e+06	1	234	0	6	738.404	1136.78	-5.04004	23.5585	-36.9088	60.4673	2.09957	1.87754	1127.36	2.72878	1	4	1953.7	400.817	Palearctic
5700	1.15301e+07	5.83742e+06	1	236	0	6	723.417	926.794	-5.07001	23.3939	-36.6352	60.0291	1.26909	0.77361	1207.69	6.86428	2	3	1863.46	425.983	Palearctic
5701	1.16266e+07	5.83742e+06	1	239	0	6	645.335	934.318	-4.88501	23.6626	-36.5477	60.2103	2.12715	2.53693	1473.74	7.91297	1	2	1773.88	437.733	Palearctic
5702	1.17231e+07	5.83742e+06	1	226	0	6	707.493	886.031	-5.40163	23.2515	-37.2913	60.5428	4.12751	3.15513	2391.53	3.86453	1	1	1685.06	459.382	Palearctic
5703	1.18196e+07	5.83742e+06	1	192	0	6	676.578	772.513	-5.24498	23.495	-37.1691	60.6641	5.69947	5.64447	1172.12	7.27211	3	3	1597.13	473.815	Palearctic
5704	1.19161e+07	5.83742e+06	1	191	0	6	610.162	892.935	-4.84499	23.8332	-36.4056	60.2388	5.39963	4.94939	754.227	11.593	1	2	1510.25	481.682	Palearctic
5705	1.20125e+07	5.83742e+06	1	228	0	6	489.251	715.97	-4.07169	24.4089	-35.3983	59.8071	6.1287	6.78017	657.733	16.3698	2	3	1424.6	489.333	Palearctic
5706	1.2109e+07	5.83742e+06	1	226	0	6	356.405	512.803	-3.3417	25.1119	-34.4825	59.5945	4.33245	2.60294	741.705	13.3702	1	2	1340.43	499.117	Palearctic
5707	1.22055e+07	5.83742e+06	1	221	0	6	307.952	347.484	-2.97003	25.3779	-34.2351	59.613	1.61747	1.97323	441.784	13.9132	2	3	1258.03	513.667	Palearctic
5708	1.2302e+07	5.83742e+06	1	215	0	6	302.251	506.455	-2.82669	25.331	-34.7133	60.0443	1.20579	0.607065	393.018	11.9995	2	3	1177.76	540.966	Palearctic
5709	1.23985e+07	5.83742e+06	1	211	0	6	306.219	486.293	-3.21168	25.2472	-35.9688	61.216	0.527163	0.382968	546.925	6.86417	2	4	1100.11	572.966	Palearctic
5710	1.2495e+07	5.83742e+06	1	210	0	6	297.921	644.181	-3.59669	25.1728	-37.6697	62.8426	0.67842	0.695342	901.621	6.86399	1	5	1025.66	588.65	Palearctic
5711	1.25915e+07	5.83742e+06	1	205	0	6	327.338	621.722	-4.21003	25.0524	-38.4399	63.4923	0.434854	0.436676	713.107	5.18449	1	1	950.28	618.816	Palearctic
5712	1.26879e+07	5.83742e+06	1	201	0	6	445.053	939.098	-4.8667	24.3663	-38.4139	62.7802	0.383265	0.402278	1078.92	0.000559485	1	2	862.999	658.399	Palearctic
5713	1.27844e+07	5.83742e+06	1	200	0	6	657.804	1392.5	-5.62996	23.075	-38.0704	61.1454	0.375508	0.426335	1019.26	5.18514	1	1	777.897	700.997	Palearctic
5714	1.28809e+07	5.83742e+06	1	193	0	6	880.58	1375.84	-6.55829	21.7239	-38.1248	59.8487	0.446851	0.426336	934.924	6.04913	2	2	682.261	747.514	Palearctic
5715	1.29774e+07	5.83742e+06	1	193	0	6	1226	1754.41	-8.48494	19.3263	-39.5435	58.8698	0.37351	0.426336	1397.43	5.18449	2	3	586.903	818.698	Palearctic
5716	1.30739e+07	5.83742e+06	1	193	0	6	536.056	1844.36	-4.77014	22.2582	-36.2142	58.4724	0.158668	0.179569	1915.35	0.000653973	3	4	491.985	699.572	Palearctic
5717	1.31704e+07	5.83742e+06	1	197	0	6	115.317	907.159	-2.51177	23.962	-33.5758	57.5379	0.201774	0.179565	1436.12	5.99953	1	2	397.823	552.774	Palearctic
5718	1.32669e+07	5.83742e+06	1	203	0	6	278.608	1373	-3.04331	21.8398	-32.2229	54.0627	0.253562	0.309029	1480.98	1.6796	1	3	305.116	556.983	Palearctic
5719	1.33633e+07	5.83742e+06	1	203	0	6	257.63	1202.25	-2.715	20.8942	-29.986	50.8802	0.26961	0.243338	1417.64	6.00009	3	4	215.75	577.283	Palearctic
5720	1.34598e+07	5.83742e+06	1	203	0	6	82.5398	991.709	-1.59839	21.0954	-27.8734	48.9688	0.447899	0.243337	1069.57	6.86429	4	5	136.452	589.934	Palearctic
5721	1.35563e+07	5.83742e+06	1	204	0	6	171.528	891.887	-1.89999	20.5976	-27.3089	47.9065	4.87301	1.118	1074.92	7.95144	1	4	96.4863	626.516	Palearctic
5722	1.36528e+07	5.83742e+06	1	225	0	6	27.0215	542.963	-0.841716	20.4611	-25.1146	45.5757	1.07684	1.16297	812.785	13.9995	1	1	96.4863	598.886	Palearctic
5723	1.37493e+07	5.83742e+06	1	175	0	6	71.1139	421.962	-0.956668	19.306	-23.7084	43.0143	1.01338	0.979509	632.823	9.6816	2	2	136.452	656.665	Palearctic
5724	1.38458e+07	5.83742e+06	1	175	0	6	13.3019	112.177	-0.585021	19.0322	-22.6408	41.673	1.03748	0.983418	514.742	32	1	1	215.75	684.999	Palearctic
5737	1.51001e+07	5.83742e+06	1	129	0	6	61.1839	1126.77	-0.098351	13.4957	-15.6812	29.1769	0.512933	0.512933	583.011	12.9121	4	9	289.459	761.149	Palearctic
5738	1.51966e+07	5.83742e+06	1	129	0	6	492.922	2133.23	-1.65332	11.8168	-15.7438	27.5606	0.523133	0.513596	1428.59	1.81555	3	7	192.973	935.71	Palearctic
5739	1.52931e+07	5.83742e+06	1	131	0	6	400.86	2588.91	-0.610085	12.8331	-13.6111	26.4443	42.2358	0.541042	418.025	7	4	6	96.4863	1011.45	Palearctic
5740	1.53896e+07	5.83742e+06	1	129	0	6	212.007	2789.99	0.599954	14.643	-13.1239	27.7669	0.541887	0.541042	348.793	7.00011	1	1	0	958.002	Palearctic
5809	-1.26879e+07	5.74093e+06	4	64	1	129	92.1616	411.063	8.63355	17.1249	2.36016	14.7648	0.215608	0.215608	1125.41	6	1	1	192.973	1815.79	Nearctic
5812	-1.23985e+07	5.74093e+06	4	91	0	155	56.8971	773.347	8.44561	16.4738	1.4835	14.9903	0.60248	0.12389	735.215	6	1	1	215.75	3085.67	Nearctic
5813	-1.2302e+07	5.74093e+06	4	109	0	140	370.515	1936.68	6.77914	16.2801	-1.41217	17.6923	1.1864	0.07992	929.285	5.99998	1	2	192.973	2229.69	Nearctic
5814	-1.22055e+07	5.74093e+06	4	123	0	140	1155.99	2796.22	3.13957	16.0054	-6.32712	22.3325	0.450204	0.07992	1918.2	5.38574	1	7	192.973	1382.4	Nearctic
5815	-1.2109e+07	5.74093e+06	4	138	0	140	1605.37	3555.09	0.93624	16.6508	-10.9347	27.5854	0.137152	0.079922	1617.87	0.000207099	2	2	215.75	842.479	Nearctic
5816	-1.20125e+07	5.74093e+06	5	147	0	140	1508.93	2786.24	0.675839	18.2765	-15.7272	34.0038	0.220224	0.208346	548.77	5.4881	2	3	272.904	544.266	Nearctic
5817	-1.19161e+07	5.74093e+06	5	166	0	140	1471.16	2219.01	0.724185	19.0544	-18.1586	37.213	0.203342	0.0560381	395.208	0.716831	1	1	347.886	391.148	Nearctic
5818	-1.18196e+07	5.74093e+06	5	173	0	140	1211.39	2385.63	2.54834	21.0617	-15.9414	37.0031	1.33137	0.132188	282.874	11.9998	1	1	431.5	380.619	Nearctic
5819	-1.17231e+07	5.74093e+06	5	183	0	140	1104.89	1939.19	3.76375	22.0543	-13.3156	35.3699	1.47005	0.893275	217.982	6.99998	2	2	519.594	449.486	Nearctic
5820	-1.16266e+07	5.74093e+06	5	181	0	140	1211.4	1906.66	3.17314	21.3245	-13.1166	34.4411	5.14683	1.22922	191.399	6.38616	1	2	610.233	582.781	Nearctic
5821	-1.15301e+07	5.74093e+06	5	184	0	140	1352.88	2341.1	2.07917	20.6355	-13.2419	33.8774	2.11468	0.901639	322.822	11.9998	1	2	702.431	720.317	Nearctic
5822	-1.14336e+07	5.74093e+06	5	184	0	140	1585.46	2670.65	0.697293	19.2811	-13.8025	33.0836	1.48162	0.948878	644.208	6	2	2	795.646	862.651	Nearctic
5823	-1.13371e+07	5.74093e+06	5	178	0	140	1868.98	2738.65	-0.896659	17.7614	-15.7671	33.5285	0.301539	0.303552	779.145	6	2	2	889.559	851.588	Nearctic
5824	-1.12407e+07	5.74093e+06	5	185	0	140	2042.59	2438.54	-1.7973	17.2134	-18.271	35.4844	0.797497	0.469352	512.363	6.00004	2	4	983.971	679.2	Nearctic
5825	-1.11442e+07	5.74093e+06	5	197	0	140	1820.63	1899.13	-0.767077	18.259	-19.9013	38.1603	1.3702	0.547399	251.79	7.00072	1	4	1078.75	591.945	Nearctic
5826	-1.10477e+07	5.74093e+06	5	203	1	140	1176.41	1011.48	2.09397	21.7922	-18.4564	40.2485	39.228	3.7621	103.253	24.7955	3	3	1173.81	496.086	Nearctic
5827	-1.09512e+07	5.74093e+06	5	166	0	140	921.952	436.469	2.76376	24.0056	-19.1139	43.1195	27.5328	3.99996	104.494	29.795	2	2	1269.08	409.537	Nearctic
5828	-1.08547e+07	5.74093e+06	5	153	0	132	841.831	423.756	2.78187	24.84	-19.8416	44.6816	2.41597	1.14782	189.541	21.4089	2	3	1364.52	374.02	Nearctic
5829	-1.07582e+07	5.74093e+06	5	147	0	132	770.315	274.295	2.09396	25.1205	-22.1262	47.2468	1.54139	0.315598	210.38	9.8421	1	1	1460.1	340.893	Nearctic
5830	-1.06617e+07	5.74093e+06	5	145	0	132	744.59	256.866	2.27584	25.5117	-21.8169	47.3287	0.680508	0.315599	197.951	8.25178	1	1	1555.79	339.745	Nearctic
5831	-1.05652e+07	5.74093e+06	5	147	0	132	693.886	240.778	2.35772	25.5186	-21.769	47.2875	1.25783	0.405066	223.045	14.0237	3	3	1651.58	340.141	Nearctic
5832	-1.04688e+07	5.74093e+06	5	151	0	132	669.791	219.894	2.24564	25.4458	-21.6412	47.0871	0.894945	0.464402	218.015	20.6141	2	2	1747.44	343.114	Nearctic
5833	-1.03723e+07	5.74093e+06	5	159	0	132	585.429	294.388	2.33959	25.7144	-21.9491	47.6635	1.5792	0.532997	133.253	21.0002	2	2	1843.37	353.389	Nearctic
5834	-1.02758e+07	5.74093e+06	5	165	1	132	569.255	210.49	2.1698	25.6915	-22.2985	47.99	19.33	0.82188	88.0481	25.9998	1	2	1939.35	347.812	Nearctic
5835	-1.01793e+07	5.74093e+06	5	165	0	132	537.604	191.725	1.95167	25.5021	-22.6655	48.1676	1.82704	0.589982	131.254	21.7164	1	1	2035.38	364.115	Nearctic
5836	-1.00828e+07	5.74093e+06	5	169	0	132	555.215	235.55	1.53959	24.5544	-23.2269	47.7812	2.30401	0.870719	149.856	21	1	1	2124.89	398.45	Nearctic
5837	-9.98633e+06	5.74093e+06	5	176	0	132	604.012	193.826	0.67584	23.893	-25.0279	48.9208	1.77711	0.682806	196.951	20.3859	2	2	2200.23	434.752	Nearctic
5838	-9.88984e+06	5.74093e+06	5	176	0	132	509.879	205.479	0.857716	24.4541	-25.2546	49.7087	2.63336	0.824348	271.506	19.4646	1	2	2277.16	432.812	Nearctic
5839	-9.79336e+06	5.74093e+06	5	179	0	132	537.777	377.962	0.787924	24.3076	-24.5721	48.8797	1.92291	0.764693	362.885	14.0788	5	6	2355.53	457	Nearctic
5840	-9.69687e+06	5.74093e+06	5	184	0	132	384.207	559.285	1.38188	24.4203	-23.8381	48.2585	1.30009	0.627051	387.981	11.3858	2	5	2435.2	484.671	Nearctic
5841	-9.60038e+06	5.74093e+06	4	178	0	132	258.181	167.08	1.45167	25.0278	-24.2627	49.2905	0.817724	0.380221	302.599	8.97652	1	8	2516.05	474.698	Nearctic
5842	-9.5039e+06	5.74093e+06	4	183	0	132	251.765	90.6106	0.575835	24.6628	-26.4997	51.1625	1.03829	0.315886	216.059	7.79533	1	1	2503.07	453.121	Nearctic
5843	-9.40741e+06	5.74093e+06	4	183	0	125	229.094	74.3691	0.175842	24.5449	-27.1303	51.6752	1.02146	0.629139	215.789	8.07855	4	5	2417.94	502.195	Nearctic
5844	-9.31092e+06	5.74093e+06	4	179	0	125	231.45	77.3629	0.727512	24.4909	-26.1771	50.668	1.0301	0.0609187	281.148	0	3	4	2333.69	541.953	Nearctic
5845	-9.21444e+06	5.74093e+06	3	165	0	125	307	135.919	0.539591	24.3051	-26.4794	50.7845	0.147182	0.0606962	765.461	0	2	4	2250.43	557.732	Nearctic
5846	-9.11795e+06	5.74093e+06	3	144	0	125	363.188	119.275	0.0516738	23.9171	-26.7916	50.7086	0.048534	0.024179	891.311	0.000248824	2	2	2168.26	591.034	Nearctic
5847	-9.02147e+06	5.74093e+06	3	132	0	125	389.919	158.758	-0.242285	23.5919	-26.8002	50.3922	0.482131	0.024179	731.773	5.38569	2	2	2087.32	626.671	Nearctic
5848	-8.92498e+06	5.74093e+06	3	127	0	125	407.832	122.624	-0.448326	23.2128	-26.5072	49.72	0.0241678	0.024179	906.613	0	1	2	2007.75	670.644	Nearctic
5849	-8.82849e+06	5.74093e+06	3	126	0	125	397.463	101.47	-0.754367	23.055	-26.9312	49.9862	0.104923	0.0241792	1050.77	0	1	2	1929.73	701.524	Nearctic
5850	-8.73201e+06	5.74093e+06	3	128	0	125	377.04	108.927	-1.04833	23.0578	-27.4684	50.5263	0.0964596	0.0454254	709.374	0	1	1	1853.44	723.919	Nearctic
5851	-8.63552e+06	5.74093e+06	3	127	0	125	350.04	161.517	-1.24228	22.8934	-27.8266	50.72	0.042644	0.0454254	831.034	0	1	1	1779.12	716.342	Nearctic
5852	-8.53903e+06	5.74093e+06	3	124	0	125	309.04	180.134	-1.23624	22.5738	-27.6428	50.2166	0.0471487	0.0454254	1041.1	0.000171765	1	2	1707.02	704.523	Nearctic
5853	-8.44255e+06	5.74093e+06	3	121	0	125	274.583	130.456	-1.13624	22.4376	-27.4131	49.8507	0.128785	0.0454252	1237.65	3.59074	2	3	1637.43	708.919	Nearctic
5854	-8.34606e+06	5.74093e+06	3	119	0	125	207.55	130.402	-1.04832	22.688	-27.4367	50.1247	0.0353983	0.0264101	1435.24	5.99974	1	1	1570.68	711.738	Nearctic
5855	-8.24958e+06	5.74093e+06	3	118	0	125	164.362	114.973	-0.960405	22.8871	-27.4157	50.3028	0.0438315	0.0264101	1671.02	0.614289	1	1	1507.16	711.859	Nearctic
5856	-8.15309e+06	5.74093e+06	3	118	0	125	120.604	110.691	-0.960404	23.0035	-27.2556	50.2591	0.0258357	0.0264101	1734.52	5.38571	1	1	1434.37	703.496	Nearctic
5857	-8.0566e+06	5.74093e+06	4	118	0	125	81.9731	91.9397	-0.760405	23.0622	-27.0172	50.0794	0.0266279	0.0264101	1886.04	0.614057	2	2	1364.52	682.134	Nearctic
5858	-7.96012e+06	5.74093e+06	4	126	0	125	75.8588	112.1	-0.754365	22.8876	-26.9041	49.7918	0.028344	0.0298491	1787.11	0.614057	1	1	1298.09	670.107	Nearctic
5859	-7.86363e+06	5.74093e+06	4	128	0	125	45.8253	85.04	-0.848324	22.5514	-26.882	49.4333	0.195945	0.0298491	1339.61	0.614235	3	3	1235.63	669.201	Nearctic
5860	-7.76714e+06	5.74093e+06	4	127	0	125	18.5771	46.611	-0.790608	22.1698	-26.6007	48.7704	0.204837	0.0298489	1108.62	4.20478	1	1	1177.76	697.51	Nearctic
5861	-7.67066e+06	5.74093e+06	4	121	0	140	13.8794	110.074	-0.854367	21.6109	-26.4416	48.0525	0.00850905	0.00263205	1321.27	6	4	4	1125.21	706.859	Nearctic
5862	-7.57417e+06	5.74093e+06	4	113	0	140	54.457	209.161	-1.36041	20.8387	-26.6965	47.5353	0.186142	0.00630973	1026.41	6	1	1	1078.75	715.497	Nearctic
5863	-7.47769e+06	5.74093e+06	4	102	0	140	201.128	261.543	-1.74832	20.4921	-27.0109	47.503	0.00628612	0.00630973	851.441	5.99997	1	3	1039.19	769.617	Nearctic
5864	-7.3812e+06	5.74093e+06	4	94	0	140	251.128	223.302	-1.84832	20.4314	-26.95	47.3814	0.0480572	0.00630973	1018.68	5.38594	3	6	1007.35	802.557	Nearctic
5865	-7.28471e+06	5.74093e+06	4	90	0	140	309.973	237.027	-1.95436	20.2212	-27.0285	47.2497	0.00630973	0.00630973	1273.97	5.38594	4	6	983.971	829.919	Nearctic
5866	-7.18823e+06	5.74093e+06	4	84	0	140	343.087	266.725	-1.96645	20.0142	-27.2643	47.2786	0.00631078	0.00630973	1131.12	5.38594	1	1	955.165	840.523	Nearctic
5867	-7.09174e+06	5.74093e+06	3	80	0	140	383.782	397.604	-2.16645	19.7716	-27.4513	47.2229	0.117644	0.00630973	869.434	5.38566	1	2	889.559	856.584	Nearctic
5868	-6.99525e+06	5.74093e+06	3	79	0	140	514.584	459.08	-2.46041	19.1339	-27.7326	46.8665	0.00573163	0.00630974	1000.7	0.000313232	1	1	830.006	893.893	Nearctic
5869	-6.89877e+06	5.74093e+06	3	79	0	140	570.215	406.376	-2.76645	18.9409	-27.534	46.4749	0.00626943	0.00832767	829.783	5.99997	1	2	777.897	908.255	Nearctic
5870	-6.80228e+06	5.74093e+06	3	79	0	140	618.06	520.712	-2.9604	18.7412	-27.5474	46.2886	0.000478003	5.47e-05	1154.26	5.38594	1	1	734.818	925.309	Nearctic
5871	-6.7058e+06	5.74093e+06	3	80	0	140	542.101	632.081	-2.67853	19.2659	-27.4007	46.6666	0.000760255	0.00065435	1267.82	5.38594	4	5	702.431	947.336	Nearctic
5872	-6.60931e+06	5.74093e+06	3	79	0	140	509.121	732.778	-2.58457	19.4347	-26.8821	46.3168	0.000762907	0.000654367	897.577	5.38598	1	2	682.261	1000.15	Nearctic
5873	-6.51282e+06	5.74093e+06	3	79	0	140	612.181	750.502	-2.94832	18.8153	-26.9063	45.7216	0.00277638	0.00266746	1042.65	5.99968	5	6	675.404	1058.26	Nearctic
5874	-6.41634e+06	5.74093e+06	3	78	0	140	608.799	762.811	-3.1302	19.0167	-27.0014	46.0181	0.00348754	0.00266744	1356.18	0	1	4	682.261	979.597	Nearctic
5875	-6.31985e+06	5.74093e+06	3	79	0	140	622.134	754.039	-3.23624	18.8702	-27.1242	45.9943	0.00276292	0.000329476	1205.88	3.32e-05	4	6	647.25	916.805	Nearctic
5876	-6.22336e+06	5.74093e+06	3	79	0	140	629.597	772.328	-3.21812	18.1539	-25.8389	43.9928	0.00330132	0.00579665	1524.6	0.614023	2	5	562.607	983.805	Nearctic
5877	-6.12688e+06	5.74093e+06	3	79	0	140	569.154	699.677	-2.83624	18.1061	-24.6946	42.8007	0.0622337	0	2114.09	3.36e-05	3	5	482.431	1002.1	Nearctic
5878	-6.03039e+06	5.74093e+06	3	77	0	140	514.798	609.658	-2.23624	18.1095	-23.5159	41.6254	0.00344714	0	1959.23	0.614057	4	4	409.357	1044.07	Nearctic
5879	-5.93391e+06	5.74093e+06	3	76	0	140	431.396	512.47	-1.7302	17.9472	-22.3401	40.2873	0.00335935	0	1644.49	0.614057	4	7	347.886	1093.68	Nearctic
5880	-5.83742e+06	5.74093e+06	3	77	0	140	383.966	455.557	-1.2302	17.5392	-21.4329	38.9721	0.00335973	0	1634.93	0.614356	1	1	305.116	1137.74	Nearctic
5881	-5.74093e+06	5.74093e+06	3	80	0	140	304.201	529.013	-0.648323	17.8133	-20.1537	37.967	0.0534107	1.79e-06	1258.77	5.99997	1	1	289.459	1151.95	Nearctic
5882	-5.64445e+06	5.74093e+06	3	82	0	140	179.296	484.637	-0.0845676	17.5701	-18.9524	36.5225	0.240169	0.236288	1134.51	5.38564	1	2	305.116	1146	Nearctic
5883	-5.54796e+06	5.74093e+06	3	81	0	140	296.087	533.389	-0.548322	15.2121	-17.4642	32.6763	1.59363	0.540467	1375.55	0.000606466	5	5	347.886	1171.19	Nearctic
5884	-5.45147e+06	5.74093e+06	3	92	0	125	97.9263	537.685	1.19127	16.1754	-15.6084	31.7838	0.936602	0.0371313	987.425	10.772	1	1	385.945	1120.86	Nearctic
5885	-5.35499e+06	5.74093e+06	3	90	0	125	2.96648	313.638	1.24564	16.9938	-14.3917	31.3855	3.09944	0.0267651	768.076	13.1811	4	8	385.945	1100.3	Nearctic
5930	-1.01311e+06	5.74093e+06	2	89	0	415	78.4029	711.847	10.1819	17.8473	3.54506	14.3022	14.8001	11.9813	342.635	28.6141	1	1	96.4863	1455.85	Palearctic
5931	-916620	5.74093e+06	2	101	0	415	130.04	909.461	9.9	18.1628	2.81554	15.3473	20.767	15.4041	146.667	28.6144	3	3	0	1372.34	Palearctic
5932	-820133	5.74093e+06	2	91	1	1115	87.544	477.81	9.97584	18.6162	3.1591	15.4571	71.0277	26.2484	58.3961	33.3864	1	1	96.4863	1130.26	Palearctic
5933	-723647	5.74093e+06	1	86	1	1115	57.7923	203.212	10.0456	18.7007	3.08292	15.6178	57.7622	24.1904	106.317	39.3856	1	1	0	1137.05	Palearctic
5935	-530674	5.74093e+06	4	84	1	151	66.7351	165.066	9.5849	19.1261	1.856	17.2701	69.484	69.484	122	33.3864	1	1	96.4863	884.877	Palearctic
5936	-434188	5.74093e+06	9	122	1	1115	97.4159	488.179	9.86375	19.1024	1.94437	17.158	80.6707	68.6342	79.1563	39.8976	1	1	0	1032.99	Palearctic
5937	-337702	5.74093e+06	13	125	1	224	215.952	811.749	9.0396	19.6103	0.567045	19.0432	216.248	75.0372	39.9346	39.3864	2	2	96.4863	1215.38	Palearctic
5938	-241216	5.74093e+06	17	124	15	224	83.1489	510.036	9.46979	20.6066	0.711771	19.8948	236.18	126.082	30.9525	45.386	2	2	96.4863	802.353	Palearctic
5939	-144729	5.74093e+06	18	117	12	224	110.396	298.76	9.49396	20.9721	0.093323	20.8788	308.631	186.546	38.604	46.7172	2	2	96.4863	706.558	Palearctic
5940	-48243.1	5.74093e+06	20	116	23	351	80.611	263.947	9.79396	22.0141	0.115297	21.8988	916.778	353.935	14.396	58.5667	3	3	96.4863	661.47	Palearctic
5941	48243.1	5.74093e+06	18	126	15	957	52.6714	261.933	9.9698	21.5249	0.552308	20.9726	462.769	217.168	24.5702	52.2844	2	3	96.4863	611.645	Palearctic
5942	144729	5.74093e+06	16	122	3	1115	31.121	183.108	9.99396	20.8878	1.05784	19.83	278.77	181.939	34.0475	63.9518	1	1	0	594.846	Palearctic
5943	241216	5.74093e+06	5	128	0	1115	1.0003	40.0014	10.2	20.6795	1.01877	19.6608	287.892	159.848	22	46.0007	1	1	0	670.999	Palearctic
5944	337702	5.74093e+06	9	133	4	265	1	50.9999	10.1	21.0082	0.748126	20.2601	317.955	199.173	35	56.0006	2	4	0	740.999	Palearctic
5945	434188	5.74093e+06	11	146	5	265	2.69796	72.248	9.7698	21.5285	-0.0327779	21.5613	815.478	468.476	17.905	64.1012	2	3	0	784.241	Palearctic
5946	530674	5.74093e+06	7	144	4	265	18.7313	108.422	9.47584	21.6377	-0.494733	22.1324	504.55	351.056	24.5544	48.9768	5	7	96.4863	781.362	Palearctic
5947	627161	5.74093e+06	5	148	1	965	34.4293	222.871	9.85167	22.5199	-0.588303	23.1082	545.252	375.451	22.2059	52.4648	3	6	192.973	788.154	Palearctic
5948	723647	5.74093e+06	3	140	0	965	102.59	614.834	9.28188	21.7091	-1.36016	23.0693	564.904	315.835	16.5227	51.6687	2	2	289.459	832.402	Palearctic
5949	820133	5.74093e+06	2	140	0	965	297.809	769.031	8.1423	20.8599	-2.39693	23.2568	267.746	220.162	43.8416	40.614	1	3	385.945	895.992	Palearctic
5950	916620	5.74093e+06	2	149	1	965	243.98	661.9	8.3302	21.6081	-2.82195	24.4301	197.412	172.929	48.9366	40	3	5	482.431	765.075	Palearctic
5951	1.01311e+06	5.74093e+06	2	161	1	965	271.496	928.069	7.94833	21.3248	-3.54152	24.8663	184.06	145.14	62.7624	40.0004	2	3	578.918	699.074	Palearctic
5952	1.10959e+06	5.74093e+06	2	162	0	965	151.478	547.259	8.70603	22.6662	-2.72395	25.3902	162.081	124.188	51.4119	45.3859	2	2	675.404	525.27	Palearctic
5953	1.20608e+06	5.74093e+06	2	158	0	965	108.591	270.144	8.99396	23.2732	-2.75696	26.0301	193.719	117.799	42.5069	45.2832	2	2	771.89	536.255	Palearctic
5954	1.30256e+06	5.74093e+06	2	160	0	965	109.194	330.489	9.09396	23.405	-3.13684	26.5418	175.038	110.522	58.8574	40	3	4	862.999	581.731	Palearctic
5955	1.39905e+06	5.74093e+06	2	171	0	965	127.409	482.521	8.81208	23.3535	-3.87931	27.2328	117.439	100.816	51.4277	39.9995	2	3	910.25	583.523	Palearctic
5956	1.49554e+06	5.74093e+06	2	174	0	19	146.047	425.806	8.42417	23.3993	-5.17045	28.5697	99.3852	53.8733	65.396	34.0005	4	5	964.863	582.248	Palearctic
5957	1.59202e+06	5.74093e+06	2	173	0	19	106.128	387.812	8.39396	23.7991	-6.08583	29.8849	159.338	72.9263	42.2693	40	1	3	1025.66	545.88	Palearctic
5958	1.68851e+06	5.74093e+06	2	172	0	29	132.644	187.143	8.28188	23.5071	-5.54557	29.0527	122.32	72.4079	57.9049	40	6	7	1091.62	536.698	Palearctic
5959	1.785e+06	5.74093e+06	2	169	0	19	154.013	172.913	8.38792	24.0492	-5.93431	29.9835	101.608	66.4927	71.5089	40.614	2	5	1161.85	540.913	Palearctic
5960	1.88148e+06	5.74093e+06	2	161	0	19	190.623	353.017	7.90605	23.8006	-7.14674	30.9473	183.846	62.525	43.2694	39.9996	1	1	1235.63	565.127	Palearctic
5961	1.97797e+06	5.74093e+06	2	161	0	19	174.53	298.705	7.50605	23.1747	-7.71305	30.8877	178.611	66.0363	63.2376	34.6145	4	4	1312.36	557.007	Palearctic
5962	2.07445e+06	5.74093e+06	2	162	0	19	151.222	228.048	7.67584	23.547	-7.69208	31.239	202.53	71.3487	59.9366	39.9996	4	7	1391.54	534.275	Palearctic
5963	2.17094e+06	5.74093e+06	2	169	0	19	164.792	173.256	7.4698	23.8533	-8.25287	32.1062	101.637	57.219	59.0475	34.614	3	7	1472.8	536.664	Palearctic
5964	2.26743e+06	5.74093e+06	2	197	0	19	165.624	140.92	7.47584	23.8818	-7.75656	31.6383	74.3536	36.855	79.8415	34	2	4	1555.79	528.416	Palearctic
5965	2.36391e+06	5.74093e+06	2	198	0	19	163.396	82.2358	7.37584	23.7485	-7.85843	31.6069	45.7186	35.4404	100.81	34	1	1	1640.27	574.207	Palearctic
5966	2.4604e+06	5.74093e+06	2	197	0	19	159.336	82.8188	7.18188	23.7501	-8.14596	31.896	49.8831	38.1738	121.446	34	3	5	1726	584.691	Palearctic
5967	2.55689e+06	5.74093e+06	2	198	0	19	152.638	91.0872	7.08188	23.8446	-8.53098	32.3756	56.2348	38.4479	131.509	33.9996	1	1	1812.81	610.12	Palearctic
5968	2.65337e+06	5.74093e+06	2	205	0	19	156.852	114.248	6.98792	23.8964	-8.90226	32.7987	26.4005	22.7186	160.923	28.6143	1	4	1900.56	632.094	Palearctic
5969	2.74986e+06	5.74093e+06	2	204	0	19	154.792	201.327	6.98188	24.0631	-9.20783	33.2709	27.4605	18.3976	111.064	31.5908	3	4	1989.12	634.913	Palearctic
5970	2.84634e+06	5.74093e+06	1	204	0	65	134.121	98.5787	7.16375	24.3737	-9.27516	33.6488	25.127	20.1114	110.287	34	3	4	2078.38	629.577	Palearctic
5971	2.94283e+06	5.74093e+06	1	204	0	65	116.027	80.215	7.25772	24.5093	-9.30317	33.8125	97.7025	21.5689	109.366	34	2	5	2168.26	613.457	Palearctic
5972	3.03932e+06	5.74093e+06	1	202	0	19	121.389	80.3624	7.25168	24.5386	-9.49572	34.0344	71.5737	26.7829	72.5862	33.3858	1	2	2258.69	594	Palearctic
5974	3.23229e+06	5.74093e+06	1	197	0	17	154.725	109.121	6.65772	24.5621	-10.3128	34.8749	44.8955	23.5057	62.9506	33.7953	2	5	2440.93	604.033	Palearctic
5975	3.32878e+06	5.74093e+06	1	192	0	17	177.785	114.268	6.25772	24.4527	-10.8838	35.3365	42.1444	25.5888	130.398	33.7953	1	2	2532.65	607.335	Palearctic
5976	3.42526e+06	5.74093e+06	1	187	0	17	195.147	146.241	5.96376	24.2894	-11.4384	35.7278	36.0796	21.5482	104.699	34.0004	1	1	2624.71	608.544	Palearctic
5977	3.52175e+06	5.74093e+06	1	185	0	1115	216.664	120.121	5.8698	24.1989	-11.9465	36.1454	74.1341	23.2098	86.1426	39.3859	1	1	2717.08	605.269	Palearctic
5978	3.61824e+06	5.74093e+06	1	182	0	1115	210.061	394.955	5.87584	24.6463	-12.0308	36.6772	40.3094	21.6374	83.0634	39.3855	1	2	2809.72	586.088	Palearctic
5980	3.81121e+06	5.74093e+06	1	194	0	1115	138.726	140.182	6.35771	26.0984	-12.0339	38.1324	116.913	29.4266	77.0636	39.9995	1	1	2917.01	548.484	Palearctic
5981	3.90769e+06	5.74093e+06	1	191	0	1115	147.939	141.825	6.1698	26.3407	-12.6418	38.9825	25.2453	27.3499	139.97	34	1	2	2863.87	508.054	Palearctic
5984	4.19715e+06	5.74093e+06	1	181	0	1115	162.751	125.483	5.75772	26.6709	-13.9235	40.5943	23.1596	12.1314	93.9028	36.307	1	1	2718.79	496.054	Palearctic
5985	4.29364e+06	5.74093e+06	1	185	0	19	192.147	161.308	5.36376	26.7132	-14.598	41.3112	10.8098	9.83135	174.002	36.1022	1	2	2675.65	470.839	Palearctic
5986	4.39013e+06	5.74093e+06	1	181	0	19	205.51	320.494	5.35772	27.2062	-14.764	41.9702	77.2625	9.1423	102.08	34.8977	1	2	2635.33	447.47	Palearctic
5987	4.48661e+06	5.74093e+06	1	183	0	19	76.8148	279.961	6.49125	28.6007	-13.7983	42.399	72.5536	12.97	96.8575	35.7952	2	2	2597.97	453.524	Palearctic
5988	4.5831e+06	5.74093e+06	1	184	0	19	76.8324	283.651	6.0396	28.5595	-14.7203	43.2799	38.8845	8.81958	126.556	34.8975	2	2	2563.7	476.798	Palearctic
5989	4.67958e+06	5.74093e+06	1	182	0	19	78.6107	129.077	5.67584	28.4639	-15.7221	44.1861	12.2884	8.64553	153.851	33.5113	2	2	2532.65	431.87	Palearctic
5990	4.77607e+06	5.74093e+06	1	183	0	19	80.4832	183.187	5.37584	28.4302	-16.4738	44.904	6.45062	5.45765	216.814	28.7162	2	3	2504.93	403.41	Palearctic
5991	4.87256e+06	5.74093e+06	1	184	0	19	98.4225	187.376	5.08188	28.5106	-17.0879	45.5984	5.4618	4.86188	195.685	26.126	2	3	2480.65	389.86	Palearctic
5992	4.96904e+06	5.74093e+06	1	189	0	19	69.6517	186.658	5.25167	28.9059	-17.2779	46.1838	18.0616	5.90271	133.573	28.7163	2	5	2459.93	365.551	Palearctic
5993	5.06553e+06	5.74093e+06	1	188	0	19	80.9865	189.356	5.25168	28.9928	-17.3958	46.3886	7.67659	7.94768	225.954	27.0237	2	2	2442.84	358.765	Palearctic
5994	5.16202e+06	5.74093e+06	1	190	0	19	101.409	227.758	5.14564	28.9639	-17.5831	46.547	9.57505	7.40153	316.257	30.5121	3	3	2429.46	346.101	Palearctic
5995	5.2585e+06	5.74093e+06	1	191	0	19	142.436	258.637	4.8396	28.8051	-17.8594	46.6646	9.31461	9.76421	131.983	34.5907	3	3	2419.86	353.255	Palearctic
5996	5.35499e+06	5.74093e+06	1	196	0	19	161.201	238.578	4.55168	28.7453	-18.2802	47.0254	58.4409	9.03704	109.174	35.6928	1	1	2414.09	363.107	Palearctic
5997	5.45147e+06	5.74093e+06	1	201	0	19	201.161	392.018	4.0396	28.5273	-19.2341	47.7614	8.3802	8.84223	231.397	34.0784	1	1	2412.16	360.349	Palearctic
5998	5.54796e+06	5.74093e+06	1	203	0	19	358.836	482.314	2.90941	27.8302	-20.779	48.6092	9.81849	4.38706	202.854	27.7725	3	5	2414.09	367.107	Palearctic
5999	5.64445e+06	5.74093e+06	1	198	0	19	296.344	314.32	2.64564	27.9465	-21.3984	49.3449	29.8077	6.25628	107.062	34.5901	1	2	2419.86	336.356	Palearctic
6000	5.74093e+06	5.74093e+06	1	161	0	19	302.745	188.969	2.16981	27.7484	-22.3696	50.118	7.26915	5.46606	171.3	28.2045	3	3	2429.46	318.933	Palearctic
6001	5.83742e+06	5.74093e+06	1	156	0	19	340.912	143.571	1.90001	27.6188	-22.797	50.4158	4.25193	4.20503	302.334	26.2047	3	3	2442.84	309.994	Palearctic
6007	6.41634e+06	5.74093e+06	1	139	0	19	272.523	184.819	3.73961	28.2329	-19.3483	47.5812	4.58796	5.06864	526.603	28.7162	2	3	2597.97	279.389	Palearctic
6008	6.51282e+06	5.74093e+06	1	137	0	19	288.778	192.107	2.53962	27.549	-20.9207	48.4697	3.94313	4.1564	459.272	26.4093	2	3	2635.33	286.752	Palearctic
6009	6.60931e+06	5.74093e+06	1	138	0	19	307.047	147.015	1.75169	27.1114	-22.1122	49.2236	6.88323	3.45827	357.48	25.5122	2	3	2675.65	295.691	Palearctic
6010	6.7058e+06	5.74093e+06	1	139	0	19	317.893	123.155	1.85167	26.9813	-21.9485	48.9297	5.66682	4.64395	320.004	30.8978	2	2	2718.79	296.812	Palearctic
6011	6.80228e+06	5.74093e+06	1	207	0	19	345.449	185.623	1.86376	26.6849	-21.7998	48.4847	6.38055	7.36462	230.591	32.488	2	3	2764.63	307.389	Palearctic
6012	6.89877e+06	5.74093e+06	1	207	0	19	353.255	193.128	1.98188	26.474	-21.5625	48.0365	20.6827	5.97823	154.696	29.8733	2	3	2813.03	319.725	Palearctic
6013	6.99525e+06	5.74093e+06	1	209	0	19	337.389	515.462	2.1	26.5146	-21.1639	47.6784	4.34161	4.45642	262.979	19.2832	1	1	2863.87	320.362	Palearctic
6014	7.09174e+06	5.74093e+06	1	210	0	19	352.865	576.991	2.11812	26.3759	-21.2301	47.6061	3.92021	4.20008	306.744	14.7949	2	3	2917.01	314.94	Palearctic
6015	7.18823e+06	5.74093e+06	1	213	0	19	288.464	304.643	2.30604	26.7506	-21.2251	47.9757	1.54237	1.52659	168.158	10.307	1	1	2972.34	297.88	Palearctic
6042	9.79336e+06	5.74093e+06	1	256	0	6	1942.5	2393.04	-6.62754	17.1984	-31.1916	48.39	1.15045	0.611917	913.504	6.40971	2	2	3070.93	443.729	Palearctic
6043	9.88984e+06	5.74093e+06	1	258	0	6	1538.73	2227.01	-4.32489	19.4043	-28.8276	48.2319	2.49784	2.25924	705.829	9.81883	1	2	3001.95	631.397	Palearctic
[truncated: 8,259 more rows]
